# Supplementary material for: Analyzing robust dividend payout policy with dynamic panel regression: Application of speed of adjustment to half-life
Source: PLoS One. 2025 Jan 15;20(1):e0316478. doi: 10.1371/journal.pone.0316478 (PMC11734913; doi:10.1371/journal.pone.0316478)
Supplement: S1 Data — (XLSX) [file pone.0316478.s003.xlsx]

## Sheet: 1.Agro
YEAR	Y	X1	X2	X3	X7	X8	X10	X11	X12	INT
	PAYOUT RATIO	Sales/assest	DE	FREE	EPS	NCF	FLO	GPD	Age	DE_NCF
2013	31.37	1.31	1	0.71	1.67	0.8	34.17	12.25	2332.97	0.8
2014	30.34	1.32	1	0.62	1.69	0.79	34.17	7.1	2439.84	0.79
2015	28.37	1.22	1	0.52	1.64	0.8	34.74	8.89	2549.01	0.8
2016	24.95	1.18	1	0.53	1.68	0.79	41.49	9.14	2660.47	0.79
2017	23.54	1.15	0.99	0.55	1.69	0.78	41.49	9.81	2774.21	0.7722
2018	32.39	1.11	0.99	0.54	1.63	0.78	41.49	9.81	2890.22	0.7722
2019	23	1.1	0.99	0.48	1.64	0.78	41.49	8.04	3008.52	0.7722
2020	20.49	0.98	0.99	0.48	1.65	0.8	41.49	0	3129.08	0.792
2021	61.64	0.94	0.99	0.34	1.54	0.75	41.49	7.53	3251.92	0.7425
2022	13.89	1.02	0.99	0.43	1.71	0.76	41.49	8.47	3376.08	0.7524
2023	15.36	1	0.99	0.44	1.66	0.76	41.49	7.87	3503.42	0.7524
2013	82.35	1.33	0.98	0.88	1.56	0.87	41.49	12.25	2157.15	0.8526
2014	88.84	1.31	0.98	0.81	1.55	0.73	37.58	7.1	2260.14	0.7154
2015	77.13	1.27	0.98	0.78	1.54	0.81	36.45	8.89	2365.42	0.7938
2016	89.64	1.22	0.98	0.81	1.56	0.69	36.45	9.14	2472.19	0.6762
2017	91.98	1.21	0.98	0.85	1.55	0.66	36.45	9.81	2582.04	0.6468
2018	90.52	1.16	0.98	0.82	1.53	0.65	36.45	9.81	2694.18	0.637
2019	75.13	1.08	0.98	0.8	1.54	0.71	36.45	8.04	2808.6	0.6958
2020	89.21	1.1	0.98	0.74	1.55	0.65	35.31	0	2925.3	0.637
2021	88.61	1.23	0.99	0.67	1.54	0.56	34.74	7.53	3044.27	0.5544
2022	93.52	1.21	0.98	0.64	1.52	0.58	34.17	8.47	3165.51	0.5684
2023	93.52	1.12	0.98	0.66	1.53	0.66	33.59	7.87	3289.02	0.6468
2013	48.03	1.64	1	0.65	1.69	0.77	43.69	12.25	1805.8	0.77
2014	51.38	1.61	1	0.85	1.62	0.76	43.69	7.1	1900.47	0.76
2015	47.89	1.35	1	0.46	1.63	0.73	44.24	8.89	1996.73	0.73
2016	47.89	1.35	1.01	0.36	1.43	0.69	49.64	9.14	2096.02	0.6969
2017	47.89	1.4	1.01	0.58	1.35	0.83	46.96	9.81	2197.61	0.8383
2018	50.42	1.32	1.01	0.66	1.68	0.74	43.69	9.81	2301.51	0.7474
2019	50.42	1.17	1.01	0.37	1.51	0.72	43.69	8.04	2407.7	0.7272
2020	38.46	1.04	1	0.77	2.08	0.87	44.78	0	2516.18	0.87
2021	42.41	1.17	1	0.74	2.31	0.77	44.78	7.53	2626.96	0.77
2022	65.68	1.12	1	0.64	1.85	0.78	44.78	8.47	2740.01	0.78
2023	65.68	1	1	0.43	1.48	0.71	44.78	7.87	2855.35	0.71
2013	88.64	1.1	0.99	0.55	1.61	1.09	18.45	12.25	2740.01	1.0791
2014	53.63	1	0.99	0.4	1.6	0.71	18.45	7.1	2855.35	0.7029
2015	53.63	1.03	1	0.29	1.51	0.83	18.45	8.89	2972.97	0.83
2016	68.81	0.91	0.99	0.44	1.55	0.69	18.45	9.14	3091.95	0.6831
2017	68.81	0.83	0.99	0.26	1.51	0.62	18.45	9.81	3214.09	0.6138
2018	68.81	0.8	0.99	0.31	1.53	0.62	18.45	9.81	3338.5	0.6138
2019	68.81	0.75	0.99	0.24	1.52	0.66	18.45	8.04	3465.17	0.6534
2020	53.79	0.91	0.99	0.31	1.57	0.72	18.45	0	3594.1	0.7128
2021	54.77	1.24	0.99	0.41	1.64	0.64	18.45	7.53	3725.28	0.6336
2022	48.06	1.29	0.98	0.65	1.64	0.71	18.45	8.47	3858.71	0.6958
2023	49.84	1.04	0.99	0.47	1.6	0.7	18.45	7.87	3994.39	0.693
2013	71.92	1.45	0.98	0.94	1.62	0.83	43.14	12.25	1073.41	0.8134
2014	75.07	1.4	0.98	0.94	1.61	0.93	43.14	7.1	1147.49	0.9114
2015	75.07	1.19	0.98	0.71	1.57	0.69	43.14	8.89	1223.92	0.6762
2016	75.07	1.18	0.98	0.65	1.57	0.64	43.14	9.14	1302.72	0.6272
2017	76.39	1.38	0.98	0.41	1.61	0.49	43.14	9.81	1383.86	0.4802
2018	76.39	1.41	0.98	0.42	1.56	0.78	43.14	9.81	1467.36	0.7644
2019	76.39	1.28	0.98	0.29	1.55	0.72	43.14	8.04	1553.19	0.7056
2020	78.17	1.41	0.98	0.29	1.57	0.73	42.6	0	1641.36	0.7154
2021	79.4	1.85	0.99	0.48	1.63	0.68	42.6	7.53	1731.86	0.6732
2022	67.29	2.11	0.98	0.86	1.7	0.81	42.6	8.47	1823.98	0.7938
2023	76.46	1.87	0.98	0.67	1.64	0.72	41.49	7.87	1919.11	0.7056
2013	51.56	1.37	1.01	0.51	1.48	0.66	28.92	12.25	2249.27	0.6666
2014	51.56	1.31	1.01	0.51	1.5	0.61	28.92	7.1	2354.32	0.6161
2015	51.56	1.3	1.01	0.5	1.55	0.65	28.92	8.89	2461.65	0.6565
2016	51.18	1.38	1.01	0.57	1.54	0.66	28.92	9.14	2571.28	0.6666
2017	51.18	1.37	1.01	0.5	1.59	0.66	22.87	9.81	2683.2	0.6666
2018	39.66	1.4	1.01	0.69	1.58	0.69	22.87	9.81	2797.4	0.6969
2019	82.63	1.36	1	0.64	1.54	0.71	22.25	8.04	2913.88	0.71
2020	26.43	1.35	1	0.61	1.65	0.7	22.25	0	3032.63	0.7
2021	52.68	1.3	1	0.57	1.68	0.72	27.73	7.53	3152.74	0.72
2022	55.99	1.21	0.99	0.7	1.67	0.69	24.1	8.47	3276.01	0.6831
2023	55.99	1.18	0.99	0.68	1.57	0.68	27.13	7.87	3401.55	0.6732
2013	51.3	1.3	1.02	0.32	1.67	0.96	27.73	12.25	165.96	0.9792
2014	51.3	1.18	0.99	0.28	1.67	0.97	27.73	7.1	197.03	0.9603
2015	51.3	1.18	0.98	0.47	1.67	0.66	27.73	8.89	230.65	0.6468
2016	68.61	1.16	0.99	0.33	1.7	0.92	32.44	9.14	266.52	0.9108
2017	69.68	1.17	1	0.04	1.67	0.89	32.44	9.81	305.16	0.89
2018	70.47	1.16	1	0.12	1.66	0.85	32.44	9.81	346.3	0.85
2019	69.29	1.16	1	0.31	1.8	0.72	32.44	8.04	389.93	0.72
2020	69.54	1.15	1	0.34	1.89	0.79	32.44	0	436.03	0.79
2021	67.49	1.1	1	0.29	1.83	0.74	32.44	7.53	484.59	0.74
2022	67.16	1.13	1	0.3	1.78	0.65	32.44	8.47	535.61	0.65
2023	48.86	1.13	1	0.4	1.74	0.71	32.44	7.87	589.06	0.71
2013	54.25	1.19	1.01	0.63	1.64	0.76	42.04	12.25	2774.21	0.7676
2014	54.42	1.17	1.01	0.68	1.69	0.8	42.04	7.1	2890.22	0.808
2015	52.13	1.07	1.01	0.65	1.7	0.81	42.04	8.89	3008.52	0.8181
2016	49.81	1.03	1.01	0.67	1.75	0.81	40.94	9.14	3129.08	0.8181
2017	41.45	1.06	1.01	0.62	1.74	0.69	39.27	9.81	3251.92	0.6969
2018	37.83	1.07	1.01	0.62	1.73	0.73	43.14	9.81	3376.08	0.7373
2019	33.25	1.06	1.01	0.67	1.78	0.71	43.14	8.04	3503.42	0.7171
2020	34.08	1.02	1.01	0.72	1.86	0.83	43.69	0	3633.02	0.8383
2021	43.84	0.91	1.01	0.59	1.71	0.67	43.69	7.53	3764.87	0.6767
2022	46.5	0.95	1.01	0.58	1.72	0.67	38.7	8.47	3898.98	0.6767
2013	46.5	0.95	1.01	0.58	1.72	0.67	38.7	8.47	3898.98	0.6767
2014	56.46	1.32	1	0.21	1.52	0.77	43.69	12.25	2549.01	0.77
2015	68.88	1.43	1	0.23	1.53	0.78	43.69	7.1	2660.47	0.78
2016	68.88	1.2	1	0	1.52	0.82	45.87	8.89	2774.21	0.82
2017	68.88	1.2	1.01	0.06	1.52	0.9	40.38	9.14	2890.22	0.909
2018	68.88	1.21	1.01	0.24	1.52	0.73	40.38	9.81	3008.52	0.7373
2019	68.88	1.1	1.01	0.13	1.49	0.68	40.38	9.81	3129.08	0.6868
2020	51.87	1.05	1	0.14	1.54	0.63	40.38	8.04	3251.92	0.63
2021	45.89	1.12	1	0.13	1.55	0.64	40.38	0	3376.08	0.64
2022	43.31	1.29	1	0.23	1.58	0.66	40.38	7.53	3503.42	0.66
2023	42.51	1.43	1	0.21	1.59	0.64	43.14	8.47	3633.02	0.64
2013	48.13	1.24	1	0.32	1.55	0.68	40.38	7.87	3764.87	0.68
2014	45	1.37	1	0.16	1.58	0.81	40.38	12.25	2751.1	0.81
2015	53.84	1.41	1	0.33	1.56	0.7	28.92	7.1	2866.66	0.7
2016	51.41	1.26	1	0.26	1.55	0.76	39.82	8.89	2984.5	0.76
2017	55.65	1.26	1	0.2	1.6	0.82	28.92	9.14	3104.61	0.82
2018	71.69	1.27	1	0.2	1.61	0.65	25.33	9.81	3226.99	0.65
2019	65.6	1.26	1	0.19	1.6	0.73	25.93	9.81	3351.63	0.73
2020	80.57	1.34	1	0.28	1.66	0.7	28.92	8.04	3478.53	0.7
2021	68.91	1.26	1	0.31	1.69	0.73	28.92	0	3606.72	0.73
2022	68.68	1.26	1	0.25	1.68	0.71	28.33	7.53	3738.12	0.71
2023	46.93	1.25	1	0.23	1.65	0.8	22.87	8.47	3871.78	0.8
2013	48.12	1.26	1	0.27	1.78	0.82	34.17	7.87	4007.67	0.82
2014	50.53	1.22	1.02	0.38	1.57	0.79	27.73	12.25	359.07	0.8058
2015	50.53	1.2	1	0.37	1.57	0.84	27.73	7.1	403.43	0.84
2016	54.84	1.18	1	0.34	1.54	0.81	27.73	8.89	450.27	0.81
2017	54.84	1.12	1	0.34	1.5	0.69	28.33	9.14	499.57	0.69
2018	90.12	1.16	1	0.27	1.54	0.71	28.33	9.81	551.31	0.71
2019	79.25	1.31	1	0.26	1.55	0.65	28.33	9.81	605.49	0.65
2020	22.04	1.08	1.01	0.47	1.55	0.73	28.33	8.04	662.11	0.7373
2021	22.04	1.1	1	0.62	1.54	0.74	28.33	0	721.14	0.74
2022	22.04	0.94	1	0.33	1.48	0.69	28.33	7.53	782.58	0.69
2023	22.04	1.1	1.01	0.26	1.49	0.66	28.33	8.47	846.42	0.6666
2013	22.04	1.31	1	0.61	1.59	0.69	28.33	7.87	912.16	0.69
2014	18.53	0.84	1.01	0.17	1.57	0.89	44.24	12.25	2901.6	0.8989
2015	29.47	0.81	1.01	0.18	1.57	0.76	43.69	7.1	3020.12	0.7676
2016	33.11	0.8	1.01	0.18	1.54	0.66	46.42	8.89	3140.9	0.6666
2017	12.73	0.78	1.01	0.26	1.56	0.68	45.33	9.14	3263.96	0.6868
2018	28.13	0.71	1.01	0.22	1.58	0.76	43.69	9.81	3389.27	0.7676
2019	28.99	0.73	1.01	0.24	1.55	0.66	43.69	9.81	3516.85	0.6666
2020	28.99	0.74	1.01	0.33	1.54	0.66	43.69	8.04	3646.69	0.6666
2021	23.53	0.64	1	0.24	1.52	0.56	43.69	0	3778.78	0.56
2022	35.59	0.6	1	0.24	1.54	0.62	43.69	7.53	3912.11	0.62
2023	35.59	0.73	1	0.34	1.56	0.63	43.69	8.47	4048.68	0.63
2013	35.59	0.8	1	0.32	1.55	0.64	43.69	7.87	4187.49	0.64
2014	56.18	1.15	1	0.37	1.64	0.94	43.14	12.25	4399.91	0.94
2015	55.36	1.03	1	0.27	1.59	0.86	38.14	7.1	4544.32	0.86
2016	55.36	0.94	1.01	0.12	1.51	0.96	37.58	8.89	4690.97	0.9696
2017	55.36	0.94	1.01	0.19	1.43	0.75	37.58	9.14	4839.84	0.7575
2018	55.36	1.02	1.01	0.23	1.42	0.66	37.58	9.81	4990.94	0.6666
2019	26.59	1.06	1.01	0.27	1.58	0.64	37.58	9.81	5144.26	0.6464
2020	22.02	0.96	1.01	0.24	1.56	0.79	34.74	8.04	5299.81	0.7979
2021	22.02	0.78	1.01	0.09	1.35	0.91	34.74	0	5456.39	0.9191
2022	22.02	0.84	1.02	0.07	1.44	0.77	34.74	7.53	5616.35	0.7854
2023	34.91	1.1	1.01	0.32	1.7	0.73	34.74	8.47	5778.53	0.7373
2013	36.78	1.14	1.01	0.28	1.71	0.66	34.74	7.87	5942.92	0.6666
2014	67.07	1.36	1	0.69	1.56	0.84	22.25	12.25	3152.74	0.84
2015	45.22	1.47	1	0.58	1.58	0.69	22.25	7.1	3276.01	0.69
2016	41.68	1.35	1	0.55	1.57	0.84	22.25	8.89	3401.55	0.84
2017	26.91	1.35	1	0.55	1.57	0.69	22.25	9.14	3529.35	0.69
2018	38.73	1.36	1	0.54	1.58	0.65	22.25	9.81	3659.4	0.65
2019	55.65	1.37	0.99	0.68	1.58	0.62	22.25	9.81	3791.71	0.6138
2020	69.5	1.26	0.99	0.68	1.6	0.77	22.25	8.04	3926.27	0.7623
2021	49.19	1.25	0.99	0.44	1.58	0.66	22.25	0	4063.08	0.6534
2022	38.9	1.39	0.99	0.54	1.61	0.68	22.25	7.53	4202.12	0.6732
2023	38.23	1.47	0.99	0.59	1.59	0.72	22.25	8.47	4343.41	0.7128
2013	38.23	1.41	0.99	0.71	1.6	0.71	22.25	7.87	4485.86	0.7029
2014	63.97	1.11	0.99	0.86	1.81	1.31	19.73	12.25	1596.99	1.2969
2015	80.79	1.15	0.99	0.89	1.78	0.75	31.28	7.1	1686.32	0.7425
2016	93.16	1.13	0.98	0.88	1.76	0.74	20.36	8.89	1777.98	0.7252
2017	91.48	1.14	0.98	0.94	1.78	0.76	20.36	9.14	1871.26	0.7448
2018	87.47	1.15	0.99	1	1.81	0.78	20.99	9.81	1967.54	0.7722
2019	89.89	1.14	0.99	1.04	1.83	0.76	24.1	9.81	2066.14	0.7524
2020	92.24	1.14	0.99	1.01	1.83	0.72	24.1	8.04	2167.04	0.7128
2021	92.24	0.95	1	0.7	1.64	0.54	15.16	0	2270.25	0.54
2022	92.24	0.88	0.99	0.72	1.54	0.63	29.51	7.53	2375.76	0.6237
2023	90.02	1.03	0.99	0.9	1.71	0.73	29.51	8.47	2483.56	0.7227
2013	88.13	1.05	0.99	0.9	1.73	0.71	29.51	7.87	2593.65	0.7029
2014	72.54	1.53	1	0.98	1.61	0.69	36.45	12.25	2820.69	0.69
2015	88.49	1.51	0.99	0.98	1.61	0.68	34.17	7.1	2936.74	0.6732
2016	81.01	1.49	0.99	0.93	1.61	0.72	34.74	8.89	3055.93	0.7128
2017	81.01	1.44	0.99	0.87	1.59	0.65	34.74	9.14	3177.4	0.6435
2018	94.4	1.46	1	0.87	1.63	0.46	35.31	9.81	3301.13	0.46
2019	91.4	1.5	1	0.79	1.6	0.58	35.88	9.81	3427.12	0.58
2020	91.4	1.43	1	0.78	1.58	0.71	35.31	8.04	3555.37	0.71
2021	73.7	1.49	1	0.76	1.61	0.36	34.74	0	3685.88	0.36
2022	72.12	1.48	1	0.71	1.6	0.72	36.45	7.53	3818.64	0.72
2023	84.68	1.55	1	0.7	1.59	0.72	36.45	8.47	3953.66	0.72
2013	71.69	1.46	1	0.78	1.61	0.72	29.51	7.87	4090.91	0.72
2014	52.06	1.26	0.99	0.67	1.76	0.84	24.72	12.25	2451.14	0.8316
2015	52.16	1.23	0.99	0.74	1.78	0.96	24.72	7.1	2560.55	0.9504
2016	52.03	1.2	0.99	0.79	1.83	0.86	24.72	8.89	2671.4	0.8514
2017	52.75	1.15	0.99	0.56	1.87	0.84	24.72	9.14	2785.36	0.8316
2018	52.55	1.11	0.99	0.58	1.84	0.81	23.49	9.81	2901.6	0.8019
2019	52.32	1.07	0.99	0.69	1.86	0.87	23.49	9.81	3020.12	0.8613
2020	52.29	1.04	0.98	0.79	1.91	0.83	19.73	8.04	3140.9	0.8134
2021	52.94	0.97	0.98	0.86	1.9	0.83	19.73	0	3263.96	0.8134
2022	52.67	0.93	0.98	0.87	1.91	0.8	19.73	7.53	3389.27	0.784
2023	54.68	0.91	0.98	0.9	1.91	0.77	19.73	8.47	3516.85	0.7546
2013	54.66	0.89	0.98	0.88	1.91	0.77	19.73	7.87	3646.69	0.7546
2014	92.12	0.6	0.99	0.98	1.58	0.62	13.12	12.25	2593.65	0.6138
2015	91.72	0.57	0.99	1.07	1.59	0.61	13.12	7.1	2706.03	0.6039
2016	97.7	0.64	0.99	0.97	1.59	0.62	13.12	8.89	2820.69	0.6138
2017	99.81	0.55	0.99	1.14	1.59	0.62	13.12	9.14	2936.74	0.6138
2018	99.81	0.45	0.99	1.03	1.57	0.61	13.12	9.81	3055.93	0.6039
2019	99.81	0.51	0.99	1.03	1.59	0.62	13.12	9.81	3177.4	0.6138
2020	99.81	0.49	0.99	1.09	1.6	0.62	13.12	8.04	3301.13	0.6138
2021	95.67	0.57	0.99	1.01	1.61	0.62	5.75	0	3427.12	0.6138
2022	33.78	0.52	0.99	0.98	1.63	0.63	5.75	7.53	3555.37	0.6237
2023	33.78	0.45	0.99	0.99	1.64	0.64	4.94	8.47	3685.88	0.6336
2013	61.75	0.49	0.99	1.04	1.59	0.65	5.75	7.87	3818.64	0.6435
2014	86.78	1.6	1	0.79	1.68	0.71	32.44	12.25	1695.11	0.71
2015	79.8	1.61	1	0.77	1.65	0.8	32.44	7.1	1787	0.8
2016	89.45	1.61	1	0.81	1.67	0.82	30.69	8.89	1881.21	0.82
2017	90.09	1.65	1	0.69	1.63	0.76	29.51	9.14	1977.74	0.76
2018	88.69	1.6	1	0.79	1.64	0.74	29.51	9.81	2076.57	0.74
2019	89.88	1.57	1	0.77	1.62	0.84	29.51	9.81	2177.72	0.84
2020	84.94	1.57	1	0.74	1.6	0.76	29.51	8.04	2280.39	0.76
2021	81.29	1.14	1.01	0.45	1.57	0.73	28.92	0	2386.12	0.7373
2022	91.58	1.13	1	0.61	1.61	0.76	28.92	7.53	2494.14	0.76
2023	89.43	1.2	1	0.59	1.63	0.74	28.92	8.47	2604.45	0.74
2013	89.43	1.28	1	0.54	1.64	0.66	28.92	7.87	2717.05	0.66
2014	65.95	1.41	1	0.71	1.56	0.73	35.31	12.25	2076.57	0.73
2015	61.77	1.34	1.01	0.58	1.57	0.85	35.31	7.1	2177.72	0.8585
2016	55.94	1.29	1.01	0.53	1.57	0.84	31.86	8.89	2280.39	0.8484
2017	73.6	1.23	1.01	0.58	1.57	0.92	31.86	9.14	2386.12	0.9292
2018	54.13	1.21	1.01	0.55	1.58	0.71	34.17	9.81	2494.14	0.7171
2019	44.43	1.25	1.01	0.65	1.6	0.52	34.17	9.81	2604.45	0.5252
2020	59.52	1.21	1.01	0.59	1.57	0.69	34.17	8.04	2717.05	0.6969
2021	60.63	1.18	1.01	0.64	1.57	0.71	33.59	0	2831.93	0.7171
2022	36.27	1.15	1.01	0.51	1.58	0.71	33.59	7.53	2949.09	0.7171
2023	34.07	1.17	1.01	0.57	1.56	0.72	33.59	8.47	3068.52	0.7272
2013	34.07	1.17	1.01	0.56	1.54	0.67	33.59	7.87	3190.22	0.6767
2014	24.56	1.52	1.01	0.53	1.6	0.81	19.09	12.25	1703.92	0.8181
2015	24.56	1.33	0.99	0.8	1.69	0.99	19.09	7.1	1796.04	0.9801
2016	44.14	1.21	0.99	0.48	1.65	0.85	21.62	8.89	1890.47	0.8415
2017	41.87	1.21	0.99	0.8	1.69	0.88	53.36	9.14	1987.22	0.8712
2018	54.04	1.14	0.99	0.88	1.68	0.97	25.33	9.81	2086.29	0.9603
2019	58.98	1.13	0.99	0.75	1.66	0.76	25.33	9.81	2187.66	0.7524
2020	64.34	1.14	0.99	0.83	1.68	0.81	34.17	8.04	2291.33	0.8019
2021	82.44	1.1	0.99	0.83	1.67	0.74	25.33	0	2397.3	0.7326
2022	82.33	1.09	0.99	0.93	1.68	0.76	25.33	7.53	2505.56	0.7524
2023	78.82	1.15	0.99	1.01	1.76	0.88	25.33	8.47	2616.11	0.8712
2013	64.22	1.19	1	1.03	1.89	0.9	25.93	7.87	2728.1	0.9
2014	0.85	0.82	1.01	0.55	1.49	0.73	33.02	12.25	2878	0.7373
2015	3.58	0.78	1.01	0.84	1.61	0.83	33.02	7.1	2996.05	0.8383
2016	3.58	0.87	1.01	0.83	1.5	0.74	44.78	8.89	3116.38	0.7474
2017	3.58	0.91	1.01	0.86	1.48	0.67	53.36	9.14	3238.98	0.6767
2018	52.89	0.83	1.01	0.85	1.51	0.89	30.1	9.81	3363.84	0.8989
2019	52.89	0.91	1	0.84	1.53	0.49	29.51	9.81	3490.97	0.49
2020	86.08	0.89	1	0.83	1.52	0.67	28.92	8.04	3620.35	0.67
2021	86.08	0.71	1.01	0.58	1.44	0.71	27.13	0	3751.98	0.7171
2022	86.08	0.71	1.01	0.61	1.51	0.7	26.53	7.53	3885.87	0.707
2023	21.95	0.83	1.01	0.57	1.55	0.76	27.13	8.47	4022	0.7676
2013	21.95	0.84	1.01	0.62	1.52	0.66	27.73	7.87	4159.34	0.6666
2014	49.35	1.58	1	0.5	1.52	0.77	26.53	12.25	1223.92	0.77
2015	44.46	1.46	1	0.63	1.6	0.69	23.49	7.1	1302.72	0.69
2016	68.99	1.43	0.99	0.55	1.6	0.76	30.69	8.89	1383.86	0.7524
2017	54.39	1.44	1	0.57	1.59	0.83	49.11	9.14	1467.36	0.83
2018	54.39	1.41	1	0.41	1.52	0.81	33.59	9.81	1553.19	0.81
2019	54.39	1.23	1.01	0.3	1.49	0.88	39.82	9.81	1641.36	0.8888
2020	75.02	1.35	1	0.38	1.56	0.66	39.27	8.04	1731.86	0.66
2021	61.24	1.36	1	0.47	1.59	0.76	39.27	0	1823.98	0.76
2022	69.67	1.33	1	0.41	1.62	0.66	38.7	7.53	1919.11	0.66
2023	69.67	1.34	1	0.27	1.56	0.73	38.14	8.47	2016.55	0.73
2013	77.76	1.29	1	0.42	1.58	0.71	37.58	7.87	2116.3	0.71
2014	29.98	1.79	1.01	0.82	1.55	0.72	19.73	12.25	101.81	0.7272
2015	29.98	1.65	1.01	0.91	1.56	0.8	19.73	7.1	126.69	0.808
2016	29.98	1.28	1	1.04	1.57	1.06	19.73	8.89	154.16	1.06
2017	87.08	1.41	0.99	0.92	1.59	0.9	6.55	9.14	184.2	0.891
2018	78.17	1.44	1	0.67	1.58	0.45	24.1	9.81	216.8	0.45
2019	78.17	1.4	1	0.56	1.56	0.51	28.33	9.81	251.93	0.51
2020	97.9	1.37	1	0.83	1.55	0.65	34.74	8.04	289.58	0.65
2021	97.9	1.24	1	1.01	1.54	0.82	34.74	0	329.73	0.82
2022	97.9	1.19	1	0.78	1.54	0.71	34.74	7.53	372.38	0.71
2023	71.21	1.35	1	1.03	1.56	0.71	29.51	8.47	417.16	0.71
2013	71.21	1.48	0.99	0.95	1.59	0.63	29.51	7.87	464.73	0.6237
2014	43.84	1.06	0.99	0.86	2.24	0.77	31.28	12.25	63.66	0.7623
2015	42.68	0.98	0.99	0.87	2.26	0.8	31.28	7.1	83.82	0.792
2016	41.13	0.93	0.99	0.93	2.33	0.77	31.28	8.89	106.61	0.7623
2017	42.45	0.91	0.99	0.96	2.4	0.75	31.28	9.14	132.01	0.7425
2018	53.44	1	0.99	0.82	2.23	0.77	31.28	9.81	160	0.7623
2019	40.16	0.99	0.99	0.91	2.31	0.83	31.28	9.81	190.56	0.8217
2020	31.95	0.97	0.99	0.93	2.39	0.83	31.28	8.04	223.67	0.8217
2021	40.64	0.92	0.98	0.94	2.41	0.82	30.69	0	259.31	0.8036
2022	39.83	0.9	0.98	0.92	2.34	0.78	30.69	7.53	297.47	0.7644
2023	50.35	0.91	0.98	0.9	2.22	0.73	30.69	8.47	337.81	0.7154
2013	40.77	0.9	0.98	0.97	2.37	0.78	30.1	7.87	380.94	0.7644
2014	61.69	1.18	1.01	0.8	1.6	0.72	50.18	12.25	1722.3	0.7272
2015	52.08	1.18	1.01	0.87	1.66	0.77	51.24	7.1	1814.88	0.7777
2016	58.55	1.22	1.01	0.93	1.66	0.64	54.94	8.89	1909.78	0.6464
2017	53.83	1.12	1.01	0.88	1.67	0.92	53.36	9.14	2007	0.9292
2018	54.28	1.12	1.01	0.86	1.67	0.66	48.04	9.81	2106.53	0.6666
2019	60.41	1.12	1.01	0.9	1.61	0.68	49.64	9.81	2208.36	0.6868
2020	60.56	1.1	1.01	0.88	1.62	0.71	54.41	8.04	2312.49	0.7171
2021	58.92	1.11	1.01	0.89	1.67	0.68	57.55	0	2418.12	0.6868
2022	59.17	1.07	1.01	0.85	1.72	0.73	57.55	7.53	2526.83	0.7373
2023	59.01	1.08	1.01	0.84	1.7	0.69	57.55	8.47	2637.82	0.6969
2013	59.01	1.06	1.01	0.85	0.26	0.71	57.55	7.87	2751.1	0.7171
2014	85.02	1.74	1	1.01	1.65	0.63	50.71	12.25	2007	0.63
2015	84.97	1.78	0.99	1.06	1.74	0.64	50.71	7.1	2106.53	0.6336
2016	81.63	1.8	0.99	1.38	1.76	0.79	50.71	8.89	2208.36	0.7821
2017	81.62	1.8	0.99	1.01	1.85	0.7	50.71	9.14	2312.49	0.693
2018	87.7	1.65	0.99	0.8	1.7	0.62	50.71	9.81	2418.12	0.6138
2019	83.06	1.71	0.99	1.15	1.76	0.8	50.71	9.81	2526.83	0.792
2020	83.89	1.61	0.99	0.85	1.71	0.55	50.71	8.04	2637.82	0.5445
2021	83.79	1.53	1	0.96	1.74	0.84	50.18	0	2751.1	0.84
2022	86.66	1.73	0.99	0.81	1.78	0.38	50.18	7.53	2866.66	0.3762
2023	59.04	1.66	1	0.99	1.73	0.67	50.18	8.47	2984.5	0.67
2013	98.65	1.83	0.99	0.8	1.62	0.67	50.18	7.87	3104.61	0.6633
2014	97.12	1.13	0.98	0.66	1.69	0.56	31.86	12.25	1833.81	0.5488
2015	97.12	1.16	0.98	0.56	1.65	0.65	31.86	7.1	1929.18	0.637
2016	97.12	1.18	0.98	0.68	1.66	0.72	28.33	8.89	2026.87	0.7056
2017	99.59	1.15	0.98	0.61	1.66	0.65	58.59	9.14	2126.86	0.637
2018	99.59	1.18	0.98	0.55	1.64	0.59	28.33	9.81	2228.38	0.5782
2019	82.4	1.18	0.98	0.68	1.67	0.71	27.73	9.81	2332.97	0.6958
2020	93.15	1.18	0.98	0.76	1.67	0.76	27.73	8.04	2439.84	0.7448
2021	83.59	1.15	0.98	0.83	1.7	0.74	27.73	0	2549.01	0.7252
2022	93.29	1.15	0.98	0.87	1.72	0.69	27.73	7.53	2660.47	0.6762
2023	94.15	1.17	0.98	0.82	1.73	0.6	27.73	8.47	2774.21	0.588
2013	84.46	1.18	0.98	1.03	1.76	0.79	27.73	7.87	2890.22	0.7742
2014	11.62	1.1	1.01	0.5	1.55	0.67	33.02	12.25	2984.5	0.6767
2015	11.62	1.16	1	0.56	1.54	0.71	34.74	7.1	3104.61	0.71
2016	11.62	1.04	1	0.63	1.8	0.61	34.74	8.89	3226.99	0.61
2017	25.2	1.02	1	0.83	1.72	0.66	38.7	9.14	3351.63	0.66
2018	53.36	0.98	1	0.8	1.7	0.69	38.7	9.81	3478.53	0.69
2019	53.36	0.9	1	0.68	1.51	0.74	38.14	9.81	3606.72	0.74
2020	80.04	0.85	1	0.67	1.58	0.66	36.45	8.04	3738.12	0.66
2021	94.17	0.73	1	0.77	1.65	0.64	37.02	0	3871.78	0.64
2022	87.28	0.72	0.99	0.88	1.63	0.63	40.94	7.53	4007.67	0.6237
2023	87.28	0.78	1	0.84	1.6	0.64	34.17	8.47	4145.82	0.64
2013	87.28	0.75	1	0.87	1.59	0.64	33.59	7.87	4286.21	0.64
2014	36.69	1.49	1	0.96	1.51	0.67	48.04	12.25	2637.82	0.67
2015	32.15	1.53	1	0.8	1.59	0.62	45.33	7.1	2751.1	0.62
2016	29.66	1.51	0.99	0.96	1.59	0.65	48.04	8.89	2866.66	0.6435
2017	29.66	1.47	0.99	0.9	1.49	0.66	48.04	9.14	2984.5	0.6534
2018	29.66	1.61	0.99	0.8	1.46	0.6	48.04	9.81	3104.61	0.594
2019	31.72	1.6	0.99	0.85	1.59	0.65	53.88	9.81	3226.99	0.6435
2020	39.08	1.64	0.99	0.96	1.56	0.71	37.58	8.04	3351.63	0.7029
2021	35.59	1.56	0.99	0.88	1.62	0.73	51.24	0	3478.53	0.7227
2022	34.41	1.37	0.99	0.86	1.58	0.7	37.58	7.53	3606.72	0.693
2023	38.24	1.56	0.99	0.91	1.69	0.77	37.58	8.47	3738.12	0.7623
2013	77.02	1.37	0.99	0.74	1.54	0.6	37.58	7.87	3871.78	0.594
2014	42.94	1.8	1	0.67	1.52	0.36	25.93	12.25	872.34	0.36
2015	42.94	1.41	0.99	1.03	1.56	1.15	25.93	7.1	939.52	1.1385
2016	42.94	1.26	0.99	0.82	1.55	0.81	28.92	8.89	1009.09	0.8019
2017	38.39	1.29	0.99	0.31	1.55	0.83	28.92	9.14	1081.04	0.8217
2018	49.71	1.29	0.99	0.38	1.54	0.79	28.92	9.81	1155.36	0.7821
2019	49.71	1.23	0.99	0.66	1.6	0.95	27.73	9.81	1232.04	0.9405
2020	53.33	1.18	0.99	0.5	1.56	0.73	27.13	8.04	1310.49	0.7227
2021	81.96	1.16	0.99	0.93	1.62	0.93	29.51	0	1391.86	0.9207
2022	75.44	1.21	0.99	0.94	1.66	0.75	31.28	7.53	1475.58	0.7425
2023	51.78	1.11	0.99	0.74	1.62	0.88	30.1	8.47	1561.64	0.8712
2013	50.27	1.23	0.99	1.05	1.74	0.76	29.51	7.87	1650.04	0.7524
2014	20.9	2.12	1.03	0.76	1.5	0.86	32.44	12.25	101.81	0.8858
2015	20.9	2.12	1.01	1.02	1.59	0.66	32.44	7.1	126.69	0.6666
2016	20.9	1.28	0.99	1.09	1.55	1.06	32.44	8.89	154.16	1.0494
2017	84.34	1.29	0.99	1.1	1.54	0.98	37.58	9.14	184.2	0.9702
2018	97.27	1.33	0.99	0.86	1.54	0.17	39.27	9.81	216.8	0.1683
2019	97.27	1.33	1	1.13	1.53	0.76	40.38	9.81	251.93	0.76
2020	90.42	1.39	1	1.22	1.56	0.85	39.27	8.04	289.58	0.85
2021	96.82	1.31	0.99	1.2	1.56	0.53	42.6	0	329.73	0.5247
2022	93.84	1.29	0.99	1.18	1.57	0.71	43.69	7.53	372.38	0.7029
2023	93.3	1.31	1	1.23	1.57	0.73	45.33	8.47	417.16	0.73
2013	93.3	1.42	1	1.12	1.57	0.34	50.71	7.87	464.73	0.34
2014	47.94	1.25	1	0.58	1.55	0.74	22.87	12.25	2878	0.74
2015	46.87	1.11	1	0.41	1.54	1.05	22.87	7.1	2996.05	1.05
2016	43.84	0.98	1.01	0.16	1.55	0.73	29.51	8.89	3116.38	0.7373
2017	75.03	1.07	1	0.88	1.55	0.6	22.87	9.14	3238.98	0.6
2018	60.26	1	1	0.38	1.56	0.62	22.87	9.81	3363.84	0.62
2019	99.39	1.09	1	0.57	1.56	0.62	22.87	9.81	3490.97	0.62
2020	75.96	1.21	0.99	0.67	1.55	0.62	22.87	8.04	3620.35	0.6138
2021	76.69	1.18	0.99	0.55	1.55	0.62	22.87	0	3751.98	0.6138
2022	75.49	1.04	1	0.26	1.56	0.64	22.87	7.53	3885.87	0.64
2023	77.61	1.12	1	0.74	1.56	0.62	22.87	8.47	4022	0.62
2013	77.61	1.2	1	0.51	1.54	0.61	22.87	7.87	4159.34	0.61
2014	69.46	1.39	1	0.79	1.54	0.8	38.14	12.25	2228.38	0.8
2015	84.39	1.49	1	0.74	1.54	0.46	38.14	7.1	2332.97	0.46
2016	90.31	1.42	1	0.73	1.54	0.65	38.14	8.89	2439.84	0.65
2017	87.89	1.55	1	0.87	1.54	0.63	38.14	9.14	2549.01	0.63
2018	88.63	1.51	1	0.96	1.54	0.69	38.14	9.81	2660.47	0.69
2019	98.93	1.35	1	0.7	1.54	0.82	38.14	9.81	2774.21	0.82
2020	90.53	1.37	1	0.77	1.54	0.63	45.87	8.04	2890.22	0.63
2021	95.34	1.37	1	0.78	1.54	0.65	31.28	0	3008.52	0.65
2022	71.05	1.35	1	0.67	1.54	0.63	33.02	7.53	3129.08	0.63
2023	71.05	1.41	1.01	0.69	1.52	0.64	34.17	8.47	3251.92	0.6464
	80.08	1.47	1	0.95	1.54	0.64	33.02	7.87	3376.08	0.64
	99.81	2.12	1.03	1.38	2.41	1.31	58.59	12.25	5942.92	1.2969
	0.85	0.45	0.98	0	0.26	0.17	4.94	0	63.66	0.1683
	60.4578	1.19903	0.997078	0.649383	1.63359	0.726783	33.4581	8.08491	2498.14	0.724664
	23.6737	0.273061	0.00977086	0.268013	0.173275	0.116133	10.0868	2.89823	1209.32	0.115872

## Sheet: 2.Consumer
YEAR	Y	X1	X2	X3	X7	X8	X10	X11	X12		Y	X1	X2	X3	X7	X8	X10	X11	X12		Y	X1	X2	X3	X7	X8	X10	X11	X12	INT
																					PAYOUT RATIO	Sales/assest	DE	FREE	EPS	NCF	FLO	GPD	Age	DE_NCF
2013	18.3	1.07436	0.781612	0.00671616	0.246	-0.0234181	51	7.2	55.3		24.5037	1.43856	1.04658	0.00899294	0.329394	-0.0313568	68.289	9.6408	74.0467		15.6561	1.12377	0.993193	0.949163	2.35187	1.08367	2.75579	19.4283	269.391	1.0763
2014	20.78	1.01929	0.65386	-0.026555	0.193	-0.015347	51	1	56.3		27.8244	1.36483	0.875518	-0.0355572	0.258427	-0.0205497	68.289	1.339	75.3857		17.4641	1.1034	1.01806	0.925816	2.34863	1.09118	2.75579	10.1858	275.745	1.11089
2015	27.69	1.06103	0.619622	-0.00977211	0.072	0.0213782	44	3.1	57.3		37.0769	1.42072	0.829673	-0.0130849	0.096408	0.0286254	58.916	4.1509	76.7247		22.3594	1.11875	1.02643	0.937668	2.34119	1.1285	2.65989	13.2951	282.086	1.15833
2016	22.65	1.0404	0.604347	-0.0221358	0.097	0.0168042	39	3.4	58.3		30.3283	1.3931	0.809221	-0.0296398	0.129883	0.0225008	52.221	4.5526	78.0637		18.8109	1.11113	1.02994	0.928952	2.34259	1.12107	2.58393	13.7396	288.508	1.15464
2017	29.45	0.913735	0.589682	-0.0559266	0.102	0.0212448	39	4.2	59.3		39.4335	1.22349	0.789585	-0.0748858	0.136578	0.0284468	52.221	5.6238	79.4027		23.5728	1.0657	1.03355	0.904684	2.34305	1.1285	2.58393	14.9305	294.962	1.16637
2018	27.41	0.921745	0.617257	-0.020406	0.128	-0.00528635	38	4.2	60.3		36.702	1.23422	0.826508	-0.0273237	0.171392	-0.00707842	50.882	5.6238	80.7417		22.1622	1.06849	1.02643	0.930177	2.34445	1.09868	2.56786	14.9305	301.45	1.12772
2019	17.99	0.831451	0.70452	-0.107674	0.056	0.0147834	36	2.1	61.3		24.0886	1.11331	0.943352	-0.144176	0.074984	0.0197949	48.204	2.8119	82.0807		15.4305	1.03396	1.0087	0.866148	2.33979	1.12107	2.53473	11.8094	307.97	1.13082
2020	17.99	0.523521	0.994899	-0.0624835	-0.241	0.22785	35	-6.1	62.3		24.0886	0.700994	1.33217	-0.0836654	-0.322699	0.305091	46.865	-8.1679	83.4197		15.4305	0.892137	0.960861	0.899896	2.3214	1.33123	2.51776	0.00870964	314.522	1.27913
2021	17.99	0.466122	0.834426	-0.0426284	-0.155	-0.12565	35	1.5	63.3		24.0886	0.624137	1.1173	-0.0570795	-0.207545	-0.168245	46.865	2.0085	84.7587		15.4305	0.858154	0.984259	0.914315	2.32662	0.976819	2.51776	10.9249	321.106	0.961443
2022	17.99	0.641572	0.795687	0.00947301	0.062	-0.0135605	35	2.6	64.3		24.0886	0.859065	1.06542	0.0126844	0.083018	-0.0181575	46.865	3.4814	86.0977		15.4305	0.952883	0.990573	0.95107	2.34025	1.09118	2.51776	12.5516	327.721	1.0809
2023	14.29	0.686071	0.619113	0.0010972	0.14	-0.0551292	40	1.9	65.3		19.1343	0.918649	0.828992	0.00146915	0.18746	-0.073818	53.56	2.5441	87.4367		12.6554	0.973671	1.02643	0.945262	2.34538	1.05348	2.59969	11.5107	334.367	1.08132
2013	51.41	0.583675	0.208192	-0.0933011	0.875	-0.044908	35	7.2	44.4		68.838	0.781541	0.278769	-0.12493	1.17162	-0.0601318	46.865	9.6408	59.4516		38.0665	0.923571	1.19508	0.877028	2.38999	1.06105	2.51776	19.4283	202.487	1.26804
2014	60.04	0.634502	0.201346	-0.0270558	0.616	0.0779172	35	1	45.4		80.3936	0.849598	0.269603	-0.0362277	0.824824	0.104331	46.865	1.339	60.7906		43.4984	0.949323	1.20118	0.92546	2.37427	1.18014	2.51776	10.1858	208.44	1.41757
2015	60.04	0.570489	0.15253	-0.0269945	0.141	-0.0345596	39	3.1	46.4		80.3936	0.763885	0.204238	-0.0361456	0.188799	-0.0462753	52.221	4.1509	62.1296		43.4984	0.915926	1.25273	0.925504	2.34538	1.06861	2.58393	13.2951	214.433	1.33867
2016	60.04	0.581465	0.231659	-0.172175	-0.782	-0.0833111	40	3.4	47.4		80.3936	0.778582	0.310191	-0.230542	-1.0471	-0.111554	53.56	4.5526	63.4686		43.4984	0.923571	1.17817	0.815458	2.28608	1.02302	2.59969	13.7396	220.465	1.2053
2017	60.04	0.539804	0.156354	-0.109207	-0.16	-0.071443	40	4.2	48.4		80.3936	0.722797	0.209358	-0.146229	-0.21424	-0.0956622	53.56	5.6238	64.8076		43.4984	0.900215	1.2442	0.864979	2.32662	1.03066	2.59969	14.9305	226.535	1.28235
2018	25	0.415249	0.124672	-0.0687016	1	0.00602192	45	4.2	49.4		33.475	0.556018	0.166936	-0.0919915	1.339	0.00806335	60.255	5.6238	66.1466		20.4793	0.830654	1.28155	0.895331	2.39754	1.11362	2.67428	14.9305	232.642	1.42717
2019	25	0.42212	0.123817	-0.0778761	0.03	-0.0287767	45	2.1	50.4		33.475	0.565218	0.165791	-0.104276	0.04017	-0.0385321	60.255	2.8119	67.4856		20.4793	0.835372	1.28155	0.888551	2.33838	1.07615	2.67428	11.8094	238.787	1.37914
2020	25	0.347315	0.145591	-0.120207	-0.459	-0.0624909	45	-6.1	51.4		33.475	0.465055	0.194946	-0.160957	-0.614601	-0.0836753	60.255	-8.1679	68.8246		20.4793	0.785365	1.26175	0.856543	2.30751	1.04589	2.67428	0.00870964	244.923	1.31965
2021	90.21	0.375445	0.160555	-0.0996371	0.111	-0.0229729	45	1.5	52.4		120.791	0.502721	0.214983	-0.133414	0.148629	-0.0307608	60.255	2.0085	70.1636		61.7372	0.80107	1.2442	0.872249	2.34352	1.08367	2.67428	10.9249	251.14	1.3483
2022	44.14	0.411162	0.143737	-0.0882655	0.453	-0.00164304	45	2.6	53.4		59.1035	0.550546	0.192464	-0.118187	0.606567	-0.00220004	60.255	3.4814	71.5026		33.3861	0.825878	1.26175	0.880807	2.36473	1.10616	2.67428	12.5516	257.394	1.3957
2023	73.89	0.410502	0.146547	-0.0608669	0.271	0.0476892	48	1.9	54.4		98.9387	0.549662	0.196227	-0.0815008	0.362869	0.0638559	64.272	2.5441	72.8416		52.002	0.825878	1.25273	0.901079	2.35325	1.15072	2.71595	11.5107	263.682	1.44154
2013	49.5	0.819818	0.663614	-0.200093	0.367	0.0409359	48	7.2	40.1		66.2805	1.09774	0.888579	-0.267924	0.491413	0.0548131	64.272	9.6408	53.6939		36.8459	1.03097	1.01645	0.792471	2.35924	1.14333	2.71595	19.4283	177.362	1.16213
2014	42.2	0.731789	0.624442	-0.153609	0.323	0.0790071	48	1	41.1		56.5058	0.979866	0.836127	-0.205683	0.432497	0.105791	64.272	1.339	55.0329		32.1239	0.993556	1.02471	0.830378	2.35648	1.18746	2.71595	10.1858	183.138	1.21681
2015	42.2	0.62265	0.746838	-0.171373	-0.124	0.050483	48	3.1	42.1		56.5058	0.833728	1.00002	-0.229468	-0.166036	0.0675968	64.272	4.1509	56.3719		32.1239	0.942117	1	0.816108	2.32851	1.1581	2.71595	13.2951	188.957	1.1581
2016	42.2	0.608086	1.03447	-0.182933	-0.644	0.043671	48	3.4	43.1		56.5058	0.814227	1.38515	-0.244948	-0.862316	0.0584754	64.272	4.5526	57.7109		32.1239	0.934792	0.954944	0.80668	2.29539	1.15072	2.71595	13.7396	194.817	1.09887
2017	42.2	0.706125	0.950496	-0.166016	-0.368	-0.0811946	86	4.2	44.1		56.5058	0.945502	1.27271	-0.222296	-0.492752	-0.10872	115.154	5.6238	59.0499		32.1239	0.98372	0.967091	0.820439	2.31328	1.02302	3.12394	14.9305	200.718	0.989355
2018	42.2	0.69858	0.695394	-0.10296	0.365	-0.128605	85	4.2	45.1		56.5058	0.935398	0.931132	-0.137864	0.488735	-0.172202	113.815	5.6238	60.3889		32.1239	0.980395	1.01021	0.869732	2.35924	0.976819	3.11525	14.9305	206.659	0.986794
2019	39.64	0.754597	0.777619	-0.13703	-0.471	0.0261428	86	2.1	46.1		53.078	1.01041	1.04123	-0.183483	-0.630669	0.0350052	115.154	2.8119	61.7279		30.4397	1.00319	0.994524	0.843471	2.30655	1.13592	3.12394	11.8094	212.64	1.1297
2020	39.64	0.634592	0.805645	-0.144249	-0.176	0.019538	75	-6.1	47.1		53.078	0.849718	1.07876	-0.193149	-0.235664	0.0261614	100.425	-8.1679	63.0669		30.4397	0.949323	0.989283	0.837797	2.3252	1.1285	3.02306	0.00870964	218.66	1.11641
2021	39.64	0.786597	0.709435	-0.0921017	0.229	0.0338909	72	1.5	48.1		53.078	1.05325	0.949934	-0.123324	0.306631	0.0453799	96.408	2.0085	64.4059		30.4397	1.01574	1.00721	0.87793	2.35094	1.14333	2.99357	10.9249	224.719	1.15157
2022	48.8	1.02417	0.493688	-0.188743	0.207	-0.0393306	78	2.6	49.1		65.3432	1.37137	0.661049	-0.252727	0.277173	-0.0526636	104.442	3.4814	65.7449		36.396	1.10599	1.0599	0.801899	2.34956	1.06861	3.0516	12.5516	230.77	1.13261
2023	93.33	0.939561	0.5338	-0.0471991	0.107	0.0849905	71	1.9	50.1		124.969	1.25807	0.714759	-0.0631996	0.143273	0.113802	95.069	2.5441	67.0839		63.5701	1.07676	1.04912	0.911017	2.34305	1.18746	2.98353	11.5107	236.903	1.24579
2013	38.56	1.00339	0.474104	-0.094316	0.337	0.0595508	25	7.2	28.7		51.6318	1.34354	0.634825	-0.126289	0.451243	0.0797385	33.475	9.6408	38.4293		29.7232	1.09818	1.06682	0.876264	2.3574	1.16546	2.32246	19.4283	114.834	1.24334
2014	40.21	0.990509	0.388061	-0.0671411	0.423	0.0471826	25	1	29.7		53.8412	1.32629	0.519614	-0.0899019	0.566397	0.0631775	33.475	1.339	39.7683		30.8142	1.09555	1.09587	0.896479	2.3629	1.15072	2.32246	10.1858	120.067	1.26104
2015	39.88	1.10601	0.248212	-0.0243937	0.476	0.00736598	25	3.1	30.7		53.3993	1.48095	0.332356	-0.0326632	0.637364	0.00986305	33.475	4.1509	41.1073		30.5975	1.13366	1.16791	0.927351	2.3661	1.11362	2.32246	13.2951	125.352	1.3006
2016	47.48	1.14388	0.187579	-0.0167393	0.506	0.0826453	25	3.4	31.7		63.5757	1.53166	0.251169	-0.0224139	0.677534	0.110662	33.475	4.5526	42.4463		35.5513	1.14578	1.21419	0.932767	2.36792	1.18746	2.32246	13.7396	130.69	1.44181
2017	47.48	1.19677	0.173858	0.113109	0.7	0.311328	25	4.2	32.7		63.5757	1.60248	0.232796	0.151453	0.9373	0.416869	33.475	5.6238	43.7853		35.5513	1.1623	1.22845	1.0201	2.37969	1.40833	2.32246	14.9305	136.078	1.73007
2018	99.95	1.28941	0.305633	-0.0237768	1.041	-0.0364077	47	4.2	33.7		133.833	1.72651	0.409243	-0.0318371	1.3939	-0.0487499	62.933	5.6238	45.1243		67.4273	1.19172	1.13295	0.927789	2.39975	1.06861	2.70225	14.9305	141.475	1.21068
2019	99.95	1.18822	0.483236	-0.14026	1.189	-0.0612138	38	2.1	34.7		133.833	1.59103	0.647053	-0.187808	1.59207	-0.0819652	50.882	2.8119	46.4633		67.4273	1.15997	1.06217	0.840937	2.40855	1.04589	2.56786	11.8094	146.961	1.11091
2020	99.95	1.13078	0.427681	-0.000595043	0.797	0.0184448	37	-6.1	35.7		133.833	1.51411	0.572665	-0.000796762	1.06718	0.0246975	49.543	-8.1679	47.8023		67.4273	1.14097	1.08188	0.944084	2.38552	1.12107	2.55146	0.00870964	152.495	1.21286
2021	99.95	1.05277	0.366413	0.117037	0.847	0.0722709	47	1.5	36.7		133.833	1.40965	0.490627	0.156713	1.13413	0.0967707	62.933	2.0085	49.1413		67.4273	1.11622	1.10503	1.02262	2.3882	1.18014	2.70225	10.9249	158.076	1.30409
2022	99.95	1.23428	0.373748	0.150748	1.201	0.150686	48	2.6	37.7		133.833	1.6527	0.500449	0.201851	1.60814	0.201768	64.272	3.4814	50.4803		67.4273	1.1738	1.10191	1.044	2.40943	1.25277	2.71595	12.5516	163.702	1.38043
2023	99.92	1.27695	0.434692	0.0337788	1.331	0.00464658	54	1.9	38.7		133.793	1.70983	0.582052	0.0452298	1.78221	0.00622177	72.306	2.5441	51.8193		67.41	1.1873	1.07925	0.967721	2.41684	1.11362	2.79388	11.5107	169.374	1.20187
2013	61.79	0.440718	0.145113	-0.0681858	3.237	-0.11591	70	7.2	51.5		82.7368	0.590122	0.194307	-0.0913008	4.33434	-0.155203	93.73	9.6408	68.9585		44.5898	0.844642	1.26175	0.895711	2.52249	0.984564	2.97338	19.4283	245.571	1.24228
2014	50.58	0.439534	0.153162	-0.192475	3.46	0.22283	64	1	52.5		67.7266	0.588536	0.205084	-0.257724	4.63294	0.298369	85.696	1.339	70.2975		37.5381	0.844642	1.2442	0.798811	2.53429	1.32416	2.91015	10.1858	251.792	1.64751
2015	47.42	0.429885	0.175659	-0.166265	3.163	0.140743	64	3.1	53.5		63.4954	0.575616	0.235208	-0.222628	4.23526	0.188455	85.696	4.1509	71.6365		35.5128	0.840034	1.22115	0.820239	2.51893	1.24556	2.91015	13.2951	258.049	1.52102
2016	43.84	0.457241	0.1563	-0.180725	4.563	0.0537714	64	3.4	54.5		58.7018	0.612245	0.209285	-0.241991	6.10986	0.0719999	85.696	4.5526	72.9755		33.1916	0.853701	1.2442	0.80849	2.59078	1.1581	2.91015	13.7396	264.341	1.4409
2017	43.15	0.420072	0.188009	-0.209627	4.635	0.142687	70	4.2	55.5		57.7778	0.562476	0.251744	-0.280691	6.20626	0.191058	93.73	5.6238	74.3145		32.7438	0.830654	1.21419	0.78446	2.5945	1.24556	2.97338	14.9305	270.621	1.51236
2018	39.14	0.424357	0.168441	-0.182887	5.11	0.114289	70	4.2	56.5		52.4085	0.568214	0.225542	-0.244885	6.84229	0.153033	93.73	5.6238	75.6535		30.109	0.835372	1.22845	0.806719	2.61767	1.21662	2.97338	14.9305	276.982	1.49456
2019	39.14	0.403978	0.150344	-0.174694	3.833	0.0990592	60	2.1	57.5		52.4085	0.540927	0.20131	-0.233915	5.13239	0.13264	80.34	2.8119	76.9925		30.109	0.821043	1.25273	0.813412	2.55369	1.20207	2.86539	11.8094	283.377	1.50586
2020	51.61	0.340603	0.132556	-0.170769	2.906	0.0798758	65	-6.1	58.5		69.1058	0.456068	0.177492	-0.228659	3.89113	0.106954	87.035	-8.1679	78.3315		38.1949	0.779978	1.27134	0.816598	2.50496	1.18746	2.92101	0.00870964	289.805	1.50967
2021	72.55	0.316525	0.112203	-0.175612	2.068	0.0682251	65	1.5	59.5		97.1444	0.423827	0.15024	-0.235144	2.76905	0.0913534	87.035	2.0085	79.6705		51.1873	0.7576	1.30421	0.812665	2.45906	1.17281	2.92101	10.9249	296.267	1.52959
2022	40.14	0.355606	0.0938203	-0.138155	3.737	0.0368834	65	2.6	60.5		53.7475	0.476157	0.125625	-0.184989	5.00384	0.0493869	87.035	3.4814	81.0095		30.7699	0.790674	1.3306	0.842589	2.54868	1.14333	2.92101	12.5516	302.761	1.52131
2023	36.57	0.315463	0.0964802	-0.135614	4.101	0.0660242	65	1.9	61.5		48.9672	0.422405	0.129187	-0.181587	5.49124	0.0884064	87.035	2.5441	82.3485		28.4014	0.7576	1.3306	0.844579	2.56745	1.17281	2.92101	11.5107	309.288	1.56054
2013	96.15	0.962903	1.40493	-0.430195	0.52	0.293045	71	7.2	54.3		128.745	1.28933	1.8812	-0.576031	0.69628	0.392387	95.069	9.6408	72.7077		65.2159	1.0849	0.915415	0.566858	2.36883	1.38743	2.98353	19.4283	263.071	1.27008
2014	96.15	0.923228	1.58851	-0.515262	-1.19	0.142635	71	1	55.3		128.745	1.2362	2.12702	-0.689935	-1.59341	0.190988	95.069	1.339	74.0467		65.2159	1.07126	0.899553	0.454542	2.25916	1.24556	2.98353	10.1858	269.391	1.12045
2015	96.15	0.946225	1.60683	-0.456255	0.13	0.052344	70	3.1	56.3		128.745	1.26699	2.15155	-0.610925	0.17407	0.0700886	93.73	4.1509	75.3857		65.2159	1.07949	0.898377	0.535061	2.34445	1.1581	2.97338	13.2951	275.745	1.04041
2016	96.15	0.980118	1.47624	-0.40302	-0.481	0.0760242	70	3.4	57.3		128.745	1.31238	1.97669	-0.539644	-0.644059	0.101796	93.73	4.5526	76.7247		65.2159	1.09025	0.908797	0.598149	2.30607	1.18014	2.97338	13.7396	282.086	1.07251
2017	96.15	0.8539	1.70209	-0.537642	-0.25	0.224686	69	4.2	58.3		128.745	1.14337	2.2791	-0.719902	-0.33475	0.300855	92.391	5.6238	78.0637		65.2159	1.04282	0.891023	0.4198	2.32092	1.32416	2.96313	14.9305	288.508	1.17985
2018	96.15	0.685097	1.0425	-0.551814	-2.19	0.0279084	69	4.2	59.3		128.745	0.917345	1.3959	-0.738879	-2.93241	0.0373693	92.391	5.6238	79.4027		65.2159	0.973671	0.953986	0.396158	2.18906	1.13592	2.96313	14.9305	294.962	1.08366
2019	46.37	0.613001	0.9541	-0.50366	-5.11	-0.11342	69	2.1	60.3		62.0894	0.820808	1.27754	-0.674401	-6.84229	-0.151869	92.391	2.8119	80.7417		34.8336	0.93847	0.96603	0.471506	1.94918	0.992291	2.96313	11.8094	301.45	0.958583
2020	46.37	0.457767	0.720781	-0.530071	-1.89	-0.128233	60	-6.1	61.3		62.0894	0.61295	0.965126	-0.709766	-2.53071	-0.171704	80.34	-8.1679	82.0807		34.8336	0.853701	1.00427	0.431877	2.2105	0.976819	2.86539	0.00870964	307.97	0.980994
2021	46.37	0.61119	0.433751	-0.540358	1.078	-0.156723	60	1.5	62.3		62.0894	0.818383	0.580793	-0.723539	1.44344	-0.209852	80.34	2.0085	83.4197		34.8336	0.93847	1.07925	0.415378	2.40196	0.945653	2.86539	10.9249	314.522	1.02059
2022	46.46	0.748282	0.435421	-0.569559	2.153	0.00109204	61	2.6	63.3		62.2099	1.00195	0.583028	-0.76264	2.88287	0.00146224	81.679	3.4814	84.7587		34.8915	1	1.07925	0.364307	2.46366	1.10616	2.87679	12.5516	321.106	1.19381
2023	46.46	0.60212	0.413951	-0.521106	-2.271	0.0539532	61	1.9	64.3		62.2099	0.806238	0.55428	-0.697761	-3.04087	0.0722433	81.679	2.5441	86.0977		34.8915	0.934792	1.0873	0.445741	2.18308	1.1581	2.87679	11.5107	327.721	1.2592
2013	68.97	0.602234	0.204875	-0.0970911	2.119	0.0163729	71	7.2	53.5		92.3508	0.806392	0.274327	-0.130005	2.83734	0.0219233	95.069	9.6408	71.6365		49.009	0.934792	1.20118	0.874173	2.46199	1.12107	2.98353	19.4283	258.049	1.34661
2014	68.97	0.555296	0.268072	-0.158618	2.306	0.0587941	71	1	54.5		92.3508	0.743542	0.358948	-0.21239	3.08773	0.0787254	95.069	1.339	72.9755		49.009	0.908143	1.15377	0.826381	2.47237	1.16546	2.98353	10.1858	264.341	1.34467
2015	39.48	0.602199	0.273462	-0.136995	2.786	0.0439157	38	3.1	55.5		52.8637	0.806344	0.366165	-0.183436	3.73045	0.0588031	50.882	4.1509	74.3145		30.3312	0.934792	1.14935	0.843498	2.49852	1.15072	2.56786	13.2951	270.621	1.32258
2016	50.17	0.618862	0.229347	-0.133725	2.591	0.0235716	32	3.4	56.5		67.1776	0.828657	0.307096	-0.179058	3.46935	0.0315623	42.848	4.5526	75.6535		37.2758	0.942117	1.17817	0.846055	2.48797	1.1285	2.46416	13.7396	276.982	1.32957
2017	55.44	0.617209	0.226028	-0.108723	2.706	0.0930307	32	4.2	57.5		74.2342	0.826443	0.302651	-0.145581	3.62333	0.124568	42.848	5.6238	76.9925		40.6161	0.942117	1.18359	0.865348	2.49407	1.19477	2.46416	14.9305	283.377	1.41413
2018	60.72	0.638118	0.242147	-0.129941	2.965	0.0116337	32	4.2	58.5		81.3041	0.85444	0.324234	-0.173991	3.97013	0.0155775	42.848	5.6238	78.3315		43.9216	0.949323	1.17295	0.849005	2.50817	1.12107	2.46416	14.9305	289.805	1.31496
2019	67.84	0.653603	0.296906	-0.144617	2.801	-0.0318593	30	2.1	59.5		90.8378	0.875175	0.397558	-0.193641	3.75054	-0.0426596	40.17	2.8119	79.6705		48.319	0.959919	1.13687	0.837506	2.49933	1.07615	2.42625	11.8094	296.267	1.22344
2020	67.84	0.44623	0.238608	-0.260353	-2.624	-0.211722	30	-6.1	60.5		90.8378	0.597502	0.319496	-0.348612	-3.51354	-0.283496	40.17	-8.1679	81.0095		48.319	0.849197	1.17295	0.740319	2.15711	0.890356	2.42625	0.00870964	302.761	1.04434
2021	67.84	0.504672	0.198626	-0.174156	-1.204	-0.0354769	30	1.5	61.5		90.8378	0.675756	0.26596	-0.233195	-1.61216	-0.0475036	40.17	2.0085	82.3485		48.319	0.883899	1.20118	0.813849	2.25815	1.06861	2.42625	10.9249	309.288	1.28359
2022	81.6	0.602632	0.178431	-0.123428	0.858	0.070124	30	2.6	62.5		109.262	0.806924	0.238919	-0.16527	1.14886	0.093896	40.17	3.4814	83.6875		56.6339	0.934792	1.22115	0.854056	2.3891	1.17281	2.42625	12.5516	315.846	1.43218
2023	81.6	0.565027	0.177431	-0.174104	0.654	0.0388461	30	1.9	63.5		109.262	0.756571	0.23758	-0.233126	0.875706	0.0520149	40.17	2.5441	85.0265		56.6339	0.915926	1.22115	0.813891	2.37698	1.14333	2.42625	11.5107	322.436	1.39618
2013	55	0.625412	0.168913	-0.0284825	1.72	0.122889	30	7.2	48.9		73.645	0.837427	0.226174	-0.038138	2.30308	0.164548	40.17	9.6408	65.4771		40.343	0.945735	1.22845	0.924445	2.43922	1.22387	2.42625	19.4283	229.584	1.50347
2014	49.01	0.558483	0.177084	-0.027925	1.727	0.0927249	30	1	49.9		65.6244	0.747809	0.237116	-0.0373915	2.31245	0.124159	40.17	1.339	66.8161		36.5301	0.912052	1.22115	0.924842	2.43965	1.19477	2.42625	10.1858	235.71	1.459
2015	51.96	0.536611	0.162508	-0.0486591	1.438	0.082062	30	3.1	50.9		69.5744	0.718522	0.217598	-0.0651546	1.92548	0.109881	40.17	4.1509	68.1551		38.4134	0.900215	1.23612	0.909961	2.42335	1.18746	2.42625	13.2951	241.874	1.46785
2016	49.68	0.492664	0.161339	-0.0251139	1.704	0.0954756	30	3.4	51.9		66.5215	0.659678	0.216033	-0.0336276	2.28166	0.127842	40.17	4.5526	69.4941		36.9606	0.875496	1.23612	0.92684	2.43837	1.20207	2.42625	13.7396	248.027	1.4859
2017	55.22	0.428713	0.15346	-0.0430882	1.263	0.0599908	30	4.2	52.9		73.9396	0.574047	0.205483	-0.0576951	1.69116	0.0803277	40.17	5.6238	70.8331		40.4796	0.835372	1.2442	0.913984	2.41292	1.16546	2.42625	14.9305	254.263	1.45006
2018	46.03	0.414354	0.142317	-0.0687589	1.623	0.0334074	30	4.2	53.9		61.6342	0.55482	0.190562	-0.0920682	2.1732	0.0447325	40.17	5.6238	72.1721		34.6116	0.825878	1.26175	0.895289	2.43367	1.13592	2.42625	14.9305	260.534	1.43326
2019	73.65	0.381518	0.131783	-0.078175	0.744	0.0280729	30	2.1	54.9		98.6174	0.510852	0.176457	-0.104676	0.996216	0.0375896	40.17	2.8119	73.5111		51.8573	0.806162	1.27134	0.888329	2.38238	1.13592	2.42625	11.8094	266.84	1.44415
2020	78.08	0.261082	0.12982	-0.0694473	0.089	7.04532e-05	30	-6.1	55.9		104.549	0.349589	0.17383	-0.0929899	0.119171	9.43369e-05	40.17	-8.1679	74.8501		54.5279	0.714664	1.28155	0.894782	2.34212	1.10616	2.42625	0.00870964	273.18	1.4176
2021	95.79	0.299031	0.120285	-0.0678588	0.52	-0.00855606	30	1.5	56.9		128.263	0.400402	0.161062	-0.0908629	0.69628	-0.0114566	40.17	2.0085	76.1891		65.0068	0.745863	1.29248	0.895951	2.36883	1.09868	2.42625	10.9249	279.555	1.42002
2022	23.1	0.168164	0.49536	-0.0770972	0.866	0.258929	12	2.6	57.9		30.9309	0.225171	0.663288	-0.103233	1.15957	0.346706	16.068	3.4814	77.5281		19.1305	0.624817	1.0599	0.889129	2.38954	1.35942	1.94735	12.5516	285.964	1.44085
2023	17.02	0.120659	0.279634	-0.209494	1.762	0.0537792	9	1.9	58.9		22.7898	0.161563	0.37443	-0.280513	2.35932	0.0720104	12.051	2.5441	78.8671		14.7116	0.556312	1.14935	0.784572	2.44178	1.1581	1.81734	11.5107	292.405	1.33106
2013	94.38	1.37572	0.323342	0.00905699	2.967	0.234079	33	7.2	50.5		126.375	1.84209	0.432955	0.0121273	3.97281	0.313431	44.187	9.6408	67.6195		64.1821	1.21546	1.12542	0.950783	2.50817	1.33123	2.48243	19.4283	239.385	1.49819
2014	99.93	1.25869	0.301485	-0.0845636	3.352	0.116804	31	1	51.5		133.806	1.68539	0.403689	-0.113231	4.48833	0.156401	41.509	1.339	68.9585		67.4187	1.18283	1.13687	0.883574	2.5288	1.22387	2.44544	10.1858	245.571	1.39139
2015	99.93	1.21887	0.25023	0.0130753	4.914	0.197642	31	3.1	52.5		133.806	1.63207	0.335058	0.0175079	6.57985	0.264642	41.509	4.1509	70.2975		67.4187	1.16923	1.16304	0.953557	2.60816	1.29574	2.44544	13.2951	251.792	1.50699
2016	99.86	1.18391	0.260022	0.0132025	7.11	0.252352	31	3.4	53.5		133.713	1.58526	0.348169	0.0176781	9.52029	0.3379	41.509	4.5526	71.6365		67.3753	1.15997	1.15833	0.953645	2.71144	1.35239	2.44544	13.7396	258.049	1.56651
2017	100	1.26424	0.264206	-0.154403	4	-0.119981	31	4.2	54.5		133.9	1.69282	0.353771	-0.206746	5.356	-0.160655	41.509	5.6238	72.9755		67.4577	1.18283	1.15833	0.829746	2.5625	0.984564	2.44544	14.9305	264.341	1.14045
2018	99.78	1.22398	0.252006	-0.0697745	2.415	0.0928222	31	4.2	55.5		133.605	1.63891	0.337436	-0.0934281	3.23368	0.124289	41.509	5.6238	74.3145		67.332	1.17152	1.16304	0.894541	2.47815	1.19477	2.44544	14.9305	270.621	1.38956
2019	93.55	1.25029	0.274397	-0.0623579	0.139	0.0868227	31	2.1	56.5		125.263	1.67414	0.367417	-0.0834972	0.186121	0.116256	41.509	2.8119	75.6535		63.697	1.17834	1.14935	0.899988	2.34538	1.19477	2.44544	11.8094	276.982	1.37321
2020	99.93	1.23809	0.358386	-0.038432	8.906	0.225431	30	-6.1	57.5		133.806	1.65781	0.47988	-0.0514605	11.9251	0.301853	40.17	-8.1679	76.9925		67.4187	1.17607	1.10822	0.917332	2.79	1.32416	2.42625	0.00870964	283.377	1.46746
2021	99.93	1.15712	0.403105	-0.156207	4.713	-0.0835693	31	1.5	58.5		133.806	1.54939	0.539757	-0.209161	6.31071	-0.111899	41.509	2.0085	78.3315		67.4187	1.15055	1.0901	0.828308	2.59821	1.02302	2.44544	10.9249	289.805	1.11519
2022	98.96	1.34415	0.323726	-0.00147107	2.88	0.131256	31	2.6	59.5		132.507	1.79981	0.43347	-0.00196976	3.85632	0.175751	41.509	3.4814	79.6705		66.855	1.20694	1.12542	0.943473	2.50376	1.23835	2.44544	12.5516	296.267	1.39366
2023	98.85	1.17289	0.330671	-0.038712	0.87	0.144585	31	1.9	60.5		132.36	1.5705	0.442769	-0.0518354	1.16493	0.193599	41.509	2.5441	81.0095		66.7899	1.15528	1.1218	0.917131	2.38954	1.24556	2.44544	11.5107	302.761	1.39728
2013	40.83	0.805109	0.0724854	-0.347091	1.224	0.135127	28	7.2	30.1		54.6714	1.07804	0.097058	-0.464755	1.63894	0.180934	37.492	9.6408	40.3039		31.2223	1.02493	1.38038	0.657708	2.41074	1.23835	2.38638	19.4283	122.151	1.70939
2014	59.01	0.71292	0.126764	-0.379331	0.339	0.244579	28	1	31.1		79.0144	0.9546	0.169737	-0.507924	0.453921	0.327491	37.492	1.339	41.6429		42.8555	0.98372	1.28155	0.624099	2.3574	1.34535	2.38638	10.1858	127.457	1.72414
2015	33.9	0.687481	0.151242	-0.481911	1.77	0.292792	22	3.1	32.1		45.3921	0.920537	0.202513	-0.645279	2.37003	0.392049	29.458	4.1509	42.9819		26.6064	0.973671	1.25273	0.501706	2.4422	1.38743	2.25225	13.2951	132.815	1.73807
2016	23.31	0.644361	0.112257	-0.208339	3.003	0.0754045	22	3.4	33.1		31.2121	0.862799	0.150312	-0.278966	4.02102	0.100967	29.458	4.5526	44.3209		19.2794	0.952883	1.30421	0.785547	2.51017	1.18014	2.25225	13.7396	138.223	1.53915
2017	23.53	0.611948	0.091011	-0.13581	2.55	0.0877397	28	4.2	34.1		31.5067	0.819398	0.121864	-0.18185	3.41445	0.117483	37.492	5.6238	45.6599		19.4386	0.93847	1.3456	0.844426	2.48552	1.19477	2.38638	14.9305	143.68	1.60768
2018	24.54	0.557819	0.0825759	-0.135391	1.834	0.0643183	28	4.2	35.1		32.8591	0.74692	0.110569	-0.181289	2.45573	0.0861221	37.492	5.6238	46.9989		20.1527	0.912052	1.36209	0.844753	2.44602	1.17281	2.38638	14.9305	149.186	1.59747
2019	60.92	0.480944	0.117839	-0.108024	0.41	0.0814943	28	2.1	36.1		81.5719	0.643984	0.157787	-0.144644	0.54899	0.109121	37.492	2.8119	48.3379		44.047	0.866917	1.29248	0.865881	2.36199	1.18746	2.38638	11.8094	154.739	1.53477
2020	26.93	0.361849	0.220911	-0.0967363	1.485	0.124828	28	-6.1	37.1		36.0593	0.484515	0.2958	-0.12953	1.98842	0.167145	37.492	-8.1679	49.6769		21.8294	0.790674	1.18359	0.87444	2.42594	1.23112	2.38638	0.00870964	160.338	1.45714
2021	30.42	0.302103	0.200042	-0.122379	0.658	0.0436418	28	1.5	38.1		40.7324	0.404515	0.267857	-0.163865	0.881062	0.0584364	37.492	2.0085	51.0159		24.2397	0.745863	1.20118	0.854867	2.37698	1.15072	2.38638	10.9249	165.983	1.38222
2022	33.34	0.340395	0.14835	-0.0986217	1.05	0.00836749	28	2.6	39.1		44.6423	0.455789	0.198641	-0.132054	1.40595	0.0112041	37.492	3.4814	52.3549		26.2279	0.779978	1.25273	0.873017	2.40063	1.11362	2.38638	12.5516	171.629	1.39506
2023	33.55	0.315259	0.105136	-0.0847279	0.745	0.0386696	28	1.9	40.1		44.9234	0.422132	0.140777	-0.113451	0.997555	0.0517786	37.492	2.5441	53.6939		26.3693	0.7576	1.31687	0.883452	2.38238	1.14333	2.38638	11.5107	177.362	1.50561
2013	50	1.53564	0.474893	-0.0914358	39.08	0.261982	42	7.2	60		66.95	2.05622	0.635881	-0.122433	52.3281	0.350793	56.238	9.6408	80.34		37.166	1.26019	1.06447	0.87843	3.69523	1.35942	2.63033	19.4283	299.51	1.44707
2014	50.01	1.40262	0.375561	-0.0579913	23.002	0.25544	42	1	61		66.9634	1.8781	0.502876	-0.0776503	30.7997	0.342034	56.238	1.339	81.679		37.1707	1.22386	1.10191	0.90318	3.28235	1.35239	2.63033	10.1858	306.02	1.4902
2015	50.02	1.27713	0.346127	-0.0394495	42.132	0.182777	42	3.1	62		66.9768	1.71008	0.463464	-0.0528229	56.4147	0.244738	56.238	4.1509	83.018		37.1803	1.1873	1.11484	0.916601	3.7628	1.28147	2.63033	13.2951	312.563	1.42863
2016	50	1.20523	0.347719	-0.0120718	38.266	0.161153	42	3.4	63		66.95	1.6138	0.465596	-0.0161642	51.2382	0.215783	56.238	4.5526	84.357		37.166	1.16462	1.11149	0.936053	3.67671	1.26714	2.63033	13.7396	319.137	1.40842
2017	50.01	1.09982	0.300173	0.0304681	60.718	0.233709	42	4.2	64		66.9634	1.47266	0.401931	0.0407968	81.3014	0.312936	56.238	5.6238	85.696		37.1707	1.13121	1.13687	0.96547	4.12621	1.33123	2.63033	14.9305	325.743	1.51344
2018	53.15	1.06937	0.266103	-0.0649961	32.694	0.18127	42	4.2	65		71.1679	1.43189	0.356312	-0.0870298	43.7773	0.242721	56.238	5.6238	87.035		39.172	1.12126	1.15377	0.898055	3.54395	1.28147	2.63033	14.9305	332.38	1.47851
2019	50.03	1.15869	0.316745	-0.121425	8.561	-0.242477	36	2.1	66		66.9902	1.55149	0.424122	-0.162589	11.4632	-0.324676	48.204	2.8119	88.374		37.1851	1.15055	1.12913	0.855603	2.77507	0.858295	2.53473	11.8094	338.997	0.969129
2020	50.08	1.05584	0.272386	-0.0718948	31.378	0.229878	36	-6.1	67		67.0571	1.41377	0.364724	-0.0962671	42.0151	0.307807	48.204	-8.1679	89.713		37.2185	1.11622	1.15377	0.892977	3.51097	1.33123	2.53473	0.00870964	345.695	1.53593
2021	50.23	0.785903	0.256496	0.0180723	50.418	0.277762	36	1.5	68		67.258	1.05232	0.343448	0.0241988	67.5097	0.371923	48.204	2.0085	91.052		37.3139	1.01574	1.16304	0.956996	3.93414	1.37345	2.53473	10.9249	352.423	1.59737
2022	50.87	0.770287	0.279757	-0.122672	17.023	-0.0488643	36	2.6	69		68.1149	1.03141	0.374594	-0.164257	22.7938	-0.0654293	48.204	3.4814	92.391		37.7191	1.0095	1.14935	0.854641	3.09443	1.05348	2.53473	12.5516	359.18	1.21081
2023	50.87	0.870736	0.221085	-0.134089	8.06	0.00183713	36	1.9	70		68.1149	1.16592	0.296033	-0.179545	10.7923	0.00245992	48.204	2.5441	93.73		37.7191	1.05152	1.18359	0.845771	2.75346	1.10616	2.53473	11.5107	365.967	1.30924
2013	10.1	1.20875	1.57033	-0.171236	0.385	0.0817757	59	7.2	31.4		13.5239	1.61852	2.10267	-0.229285	0.515515	0.109498	79.001	9.6408	42.0446		9.38945	1.16693	0.901341	0.81622	2.36061	1.18746	2.85385	19.4283	129.051	1.07031
2014	47.22	0.930311	1.72057	-0.365589	0.381	0.316725	67	1	32.4		63.2276	1.24569	2.30385	-0.489524	0.510159	0.424095	89.713	1.339	43.3836		35.3829	1.07402	0.889935	0.638649	2.36015	1.40833	2.94227	10.1858	134.424	1.25333
2015	63.73	0.9106	1.77767	-0.293063	0.145	0.173992	54	3.1	33.4		85.3345	1.21929	2.3803	-0.392412	0.194155	0.232975	72.306	4.1509	44.7226		45.7876	1.0657	0.885685	0.71034	2.34538	1.27431	2.79388	13.2951	139.847	1.12864
2016	90.23	1.09404	1.42541	-0.180454	0.166	0.0472535	72	3.4	34.4		120.818	1.46493	1.90862	-0.241627	0.222274	0.0632725	96.408	4.5526	46.0616		61.7503	1.12874	0.913388	0.808712	2.34677	1.15072	2.99357	13.7396	145.319	1.05105
2017	93.25	0.904039	1.40522	-0.371092	0.129	0.0350775	65	4.2	35.4		124.862	1.21051	1.88159	-0.496892	0.172731	0.0469687	87.035	5.6238	47.4006		63.522	1.0629	0.915415	0.632864	2.34445	1.14333	2.92101	14.9305	150.838	1.04662
2018	67.34	0.963452	1.4665	-0.325478	0.238	0.0311409	65	4.2	36.4		90.1683	1.29006	1.96364	-0.435815	0.318682	0.0416977	87.035	5.6238	48.7396		48.0124	1.0849	0.91009	0.679272	2.35141	1.13592	2.92101	14.9305	156.405	1.03379
2019	95.34	0.912285	1.45275	-0.209482	0.147	0.0440374	65	2.1	37.4		127.66	1.22155	1.94524	-0.280497	0.196833	0.0589661	87.035	2.8119	50.0786		64.7451	1.0657	0.910742	0.784582	2.34585	1.15072	2.92101	11.8094	162.018	1.04801
2020	99.39	0.879101	1.346	-0.184537	0.075	0.0895484	65	-6.1	38.4		133.083	1.17712	1.80229	-0.247096	0.100425	0.119905	87.035	-8.1679	51.4176		67.1022	1.05439	0.921005	0.805363	2.34119	1.19477	2.92101	0.00870964	167.676	1.10039
2021	95.43	0.810327	1.83845	-0.312577	0.089	0.0673101	65	1.5	39.4		127.781	1.08503	2.46169	-0.41854	0.119171	0.0901282	87.035	2.0085	52.7566		64.7975	1.02796	0.881595	0.691811	2.34212	1.17281	2.92101	10.9249	173.379	1.03394
2022	95.54	0.964468	1.87776	-0.317156	0.064	0.0261155	65	2.6	40.4		127.928	1.29142	2.51432	-0.424672	0.085696	0.0349687	87.035	3.4814	54.0956		64.8629	1.0849	0.879115	0.687388	2.34072	1.1285	2.92101	12.5516	179.125	0.992085
2023	95.54	0.840429	1.94186	-0.273315	-0.049	0.0241331	58	1.9	41.4		127.928	1.12533	2.60015	-0.365968	-0.065611	0.0323143	77.662	2.5441	55.4346		64.8629	1.03988	0.87479	0.728593	2.33322	1.1285	2.84215	11.5107	184.871	0.987204
2013	97.33	0.825257	0.504579	0.00119198	0.565	0.08564	58	7.2	44.1		130.325	1.10502	0.675631	0.00159607	0.756535	0.114672	77.662	9.6408	59.0499		65.9037	1.03396	1.05548	0.945328	2.37155	1.18746	2.84215	19.4283	200.718	1.25334
2014	95.56	0.893096	0.547791	-0.0296607	1.046	-0.186772	58	1	45.1		127.955	1.19586	0.733492	-0.0397157	1.40059	-0.250087	77.662	1.339	60.3889		64.8716	1.06008	1.04504	0.923605	2.40019	0.914177	2.84215	10.1858	206.659	0.955356
2015	95.56	0.944593	0.565867	-0.0422594	0.883	-0.214726	58	3.1	46.1		127.955	1.26481	0.757696	-0.0565853	1.18234	-0.287519	77.662	4.1509	61.7279		64.8716	1.07676	1.03917	0.914581	2.39043	0.882374	2.84215	13.2951	212.64	0.916935
2016	95.56	0.905199	0.468404	-0.170956	0.231	0.0488414	58	3.4	47.1		127.955	1.21206	0.627193	-0.22891	0.309309	0.0653986	77.662	4.5526	63.0669		64.8716	1.0629	1.06682	0.816446	2.35094	1.1581	2.84215	13.7396	218.66	1.23548
2017	95.56	0.802357	0.505681	-0.122693	0.287	0.043229	58	4.2	48.1		127.955	1.07436	0.677107	-0.164286	0.384293	0.0578836	77.662	5.6238	64.4059		64.8716	1.02189	1.05548	0.854624	2.35418	1.15072	2.84215	14.9305	224.719	1.21456
2018	95.56	0.884262	0.565019	-0.182065	0.183	0.0315555	58	4.2	49.1		127.955	1.18403	0.75656	-0.243785	0.245037	0.0422528	77.662	5.6238	65.7449		64.8716	1.05439	1.03917	0.807393	2.34817	1.13592	2.84215	14.9305	230.77	1.18042
2019	95.56	0.870545	0.53477	-0.0265727	0.168	0.108475	58	2.1	50.1		127.955	1.16566	0.716057	-0.0355808	0.224952	0.145249	77.662	2.8119	67.0839		64.8716	1.05152	1.04706	0.925803	2.34677	1.21662	2.84215	11.8094	236.903	1.27388
2020	95.56	0.88556	0.421054	-0.0746882	0.189	0.0781483	58	-6.1	51.1		127.955	1.18576	0.563792	-0.100007	0.253071	0.104641	77.662	-8.1679	68.4229		64.8716	1.05724	1.08456	0.890913	2.34817	1.18014	2.84215	0.00870964	243.074	1.27994
2021	95.56	0.704071	0.454708	-0.109698	0.117	0.0267988	58	1.5	52.1		127.955	0.942751	0.608854	-0.146885	0.156663	0.0358836	77.662	2.0085	69.7619		64.8716	0.980395	1.07165	0.864604	2.34399	1.13592	2.84215	10.9249	249.281	1.21731
2022	95.56	0.723229	0.450635	-0.139938	0.052	0.0491366	58	2.6	53.1		127.955	0.968404	0.6034	-0.187377	0.069628	0.0657939	77.662	3.4814	71.1009		64.8716	0.9903	1.07413	0.84119	2.33979	1.1581	2.84215	12.5516	255.523	1.24395
2023	95.56	0.778746	0.406791	-0.0218567	0.08	0.0730314	58	1.9	54.1		127.955	1.04274	0.544694	-0.0292662	0.10712	0.0977891	77.662	2.5441	72.4399		64.8716	1.01263	1.0901	0.92915	2.34166	1.18014	2.84215	11.5107	261.801	1.28647
2013	49.9	0.592917	1.36544	-0.531128	-1.99	0.121915	40	7.2	44.6		66.8161	0.793916	1.82832	-0.71118	-2.66461	0.163245	53.56	9.6408	59.7194		37.1039	0.927344	0.918876	0.430214	2.20359	1.22387	2.59969	19.4283	203.683	1.12459
2014	49.9	0.658112	1.03686	-0.480163	2.204	-0.0293311	40	1	45.6		66.8161	0.881211	1.38835	-0.642938	2.95116	-0.0392743	53.56	1.339	61.0584		37.1039	0.959919	0.954944	0.504052	2.46657	1.07615	2.59969	10.1858	209.645	1.02766
2015	50.04	0.622968	0.91529	-0.441789	6.255	0.0854942	48	3.1	46.6		67.0036	0.834154	1.22557	-0.591556	8.37544	0.114477	64.272	4.1509	62.3974		37.1898	0.942117	0.971434	0.552947	2.67244	1.18746	2.71595	13.2951	215.645	1.15354
2016	50.07	0.674389	0.785312	-0.40313	4.434	0.0642051	50	3.4	47.6		67.0437	0.903007	1.05153	-0.539791	5.93713	0.0859706	66.95	4.5526	63.7364		37.2089	0.966847	0.993193	0.598027	2.58443	1.17281	2.74271	13.7396	221.685	1.16482
2017	50.11	0.704172	0.619829	-0.462473	3.093	0.0625437	40	4.2	48.6		67.0973	0.942886	0.829951	-0.619251	4.14153	0.0837461	53.56	5.6238	65.0754		37.2376	0.980395	1.02643	0.527179	2.51496	1.16546	2.59969	14.9305	227.762	1.19626
2018	49.71	0.619297	0.741904	-0.567844	1.147	0.151113	40	4.2	49.6		66.5617	0.829239	0.99341	-0.760343	1.53583	0.202341	53.56	5.6238	66.4144		36.9797	0.942117	1.00141	0.367511	2.40636	1.25277	2.59969	14.9305	233.832	1.25453
2019	67.05	0.578369	0.723817	-0.541991	0.85	0.0633505	40	2.1	50.6		89.7799	0.774436	0.969191	-0.725726	1.13815	0.0848263	53.56	2.8119	67.7534		47.8338	0.919765	1.00427	0.412694	2.38865	1.16546	2.59969	11.8094	239.984	1.17044
2020	67.05	0.323185	0.875796	-0.658602	-11.528	0.143175	40	-6.1	51.6		89.7799	0.432745	1.17269	-0.881868	-15.436	0.191711	53.56	-8.1679	69.0924		47.8338	0.763326	0.978259	0.0946239	0.239883	1.24556	2.59969	0.00870964	246.173	1.21848
2021	67.05	0.459995	0.826796	-0.579615	0.142	0.0560211	40	1.5	52.6		89.7799	0.615933	1.10708	-0.776104	0.190138	0.0750123	53.56	2.0085	70.4314		47.8338	0.858154	0.985496	0.344897	2.34538	1.16546	2.59969	10.9249	252.397	1.14856
2022	59.86	0.558482	0.865126	-0.56141	0.952	0.0441762	40	2.6	53.6		80.1525	0.747808	1.1584	-0.751728	1.27473	0.0591519	53.56	3.4814	71.7704		43.3867	0.912052	0.979436	0.37928	2.39444	1.15072	2.59969	12.5516	258.658	1.12706
2023	86.73	0.516593	0.957314	-0.612832	0.657	0.0995012	40	1.9	54.6		116.131	0.691718	1.28184	-0.820582	0.879723	0.133232	53.56	2.5441	73.1094		59.6832	0.888038	0.96603	0.270597	2.37698	1.20207	2.59969	11.5107	264.954	1.16123
2013	26.57	1.30432	0.670526	-0.322792	0.189	0.18797	35	7.2	32.3		35.5772	1.74648	0.897834	-0.432219	0.253071	0.251691	46.865	9.6408	43.2497		21.5793	1.19611	1.01486	0.681903	2.34817	1.28861	2.51776	19.4283	133.9	1.30776
2014	26.57	1.0474	0.329461	-0.358484	0.218	0.332003	35	1	33.3		35.5772	1.40247	0.441149	-0.480011	0.291902	0.444552	46.865	1.339	44.5887		21.5793	1.11368	1.1218	0.646039	2.35002	1.42222	2.51776	10.1858	139.318	1.59545
2015	33	1.03304	0.718274	-0.467513	0.301	-0.0293239	33	3.1	34.3		44.187	1.38324	0.961769	-0.625999	0.403039	-0.0392648	44.187	4.1509	45.9277		26.0003	1.10857	1.00573	0.520699	2.3551	1.07615	2.48243	13.2951	144.786	1.08232
2016	62.3	0.999248	0.879535	-0.293196	0.161	0.0976787	35	3.4	35.3		83.4197	1.33799	1.1777	-0.392589	0.215579	0.130792	46.865	4.5526	47.2667		44.9048	1.09818	0.977094	0.710216	2.34677	1.20207	2.51776	13.7396	150.301	1.17453
2017	89.77	1.12712	0.306874	-0.0432169	0.142	-0.0120576	36	4.2	36.3		120.202	1.50921	0.410905	-0.0578675	0.190138	-0.0161451	48.204	5.6238	48.6057		61.4777	1.14097	1.13295	0.913891	2.34538	1.09118	2.53473	14.9305	155.863	1.23626
2018	78	1.12564	0.163726	-0.171549	0.186	0.0235107	36	4.2	37.3		104.442	1.50724	0.219229	-0.229704	0.249054	0.0314809	48.204	5.6238	49.9447		54.4785	1.14097	1.23612	0.815966	2.34817	1.1285	2.53473	14.9305	161.43	1.39497
2019	70.2	1.1437	0.157789	-0.164552	0.181	0.0205289	43	2.1	38.3		93.9978	1.53141	0.21128	-0.220335	0.242359	0.0274882	57.577	2.8119	51.2837		49.7611	1.14578	1.2442	0.821619	2.3477	1.1285	2.64524	11.8094	167.083	1.40408
2020	63.2	1.1422	0.310735	-0.215566	0.237	0.0280358	38	-6.1	39.3		84.6248	1.52941	0.416074	-0.288643	0.317343	0.0375399	50.882	-8.1679	52.6227		45.4597	1.14578	1.12913	0.779426	2.35141	1.13592	2.56786	0.00870964	172.781	1.28261
2021	70.71	0.977094	0.347945	-0.275108	0.051	0.0816128	42	1.5	40.3		94.6807	1.30833	0.465898	-0.368369	0.068289	0.10928	56.238	2.0085	53.9617		50.0705	1.09025	1.11149	0.726956	2.33979	1.18746	2.63033	10.9249	178.523	1.31986
2022	8.47	0.789746	0.285566	-0.213576	0.119	0.0621005	39	2.6	41.3		11.3413	1.05747	0.382372	-0.285978	0.159341	0.0831526	52.221	3.4814	55.3007		8.07174	1.01882	1.14507	0.781117	2.34399	1.16546	2.58393	12.5516	184.307	1.33453
2023	8.47	0.49691	1.7227	-0.385095	-0.143	0.796599	59	1.9	42.3		11.3413	0.665362	2.3067	-0.515642	-0.191477	1.06665	79.001	2.5441	56.6397		8.07174	0.879719	0.889394	0.617889	2.32757	1.84154	2.85385	11.5107	190.134	1.63786
2013	6	1.06049	0.266813	-0.271661	-0.03	-0.0308271	36	7.2	44.7		8.034	1.42	0.357263	-0.363754	-0.04017	-0.0412775	48.204	9.6408	59.8533		5.99868	1.11875	1.15377	0.7301	2.33463	1.07615	2.53473	19.4283	204.26	1.24162
2014	6	0.761926	0.120136	-0.289461	-0.384	0.0270888	36	1	45.7		8.034	1.02022	0.160862	-0.387588	-0.514176	0.036272	48.204	1.339	61.1923		5.99868	1.00636	1.29248	0.713706	2.31232	1.13592	2.53473	10.1858	210.225	1.46816
2015	6	0.662996	0.198941	-0.177081	0.2	0.144858	40	3.1	46.7		8.034	0.887751	0.266382	-0.237111	0.2678	0.193965	53.56	4.1509	62.5313		5.99868	0.963396	1.20118	0.811468	2.34909	1.24556	2.59969	13.2951	216.23	1.49615
2016	6	0.540949	0.453856	-0.373001	-0.053	0.301836	73	3.4	47.7		8.034	0.724331	0.607714	-0.499448	-0.070967	0.404158	97.747	4.5526	63.8703		5.99868	0.900215	1.07165	0.630845	2.33322	1.39441	3.0035	13.7396	222.273	1.49432
2017	6	0.474766	0.277781	-0.365598	-0.08	-0.124775	40	4.2	48.7		8.034	0.635712	0.371949	-0.489535	-0.10712	-0.167074	53.56	5.6238	65.2093		5.99868	0.866917	1.14935	0.63864	2.33134	0.976819	2.59969	14.9305	228.354	1.12271
2018	2.42	0.322252	1.062	-0.425274	0.413	0.471281	56	4.2	49.7		3.24038	0.431495	1.42202	-0.569442	0.553007	0.631045	74.984	5.6238	66.5483		2.74833	0.763326	0.952094	0.572656	2.36199	1.55217	2.8183	14.9305	234.473	1.47781
2019	2.42	0.437511	0.968663	-0.489675	0.022	0.113431	40	2.1	50.7		3.24038	0.585828	1.29704	-0.655675	0.029458	0.151884	53.56	2.8119	67.8873		2.74833	0.844642	0.963935	0.491147	2.33792	1.21662	2.59969	11.8094	240.629	1.17274
2020	19.26	0.474703	0.301638	-0.389521	0.26	0.0200841	40	-6.1	51.7		25.7891	0.635627	0.403894	-0.521569	0.34814	0.0268926	53.56	-8.1679	69.2263		16.3624	0.866917	1.13687	0.613076	2.35279	1.1285	2.59969	0.00870964	246.821	1.28296
2021	19.26	0.489266	0.265066	-0.439721	-0.008	-0.00879436	40	1.5	52.7		25.7891	0.655127	0.354923	-0.588786	-0.010712	-0.0117756	53.56	2.0085	70.5653		16.3624	0.875496	1.15833	0.555455	2.33604	1.09868	2.59969	10.9249	253.05	1.27263
2022	19.26	0.549733	0.270995	-0.401524	-0.091	0.0191002	36	2.6	53.7		25.7891	0.736093	0.362863	-0.537641	-0.121849	0.0255752	48.204	3.4814	71.9043		16.3624	0.908143	1.15377	0.599823	2.33087	1.1285	2.53473	12.5516	259.267	1.30203
2023	16.78	0.615706	0.323185	-0.349115	0.06	0.0542398	36	1.9	54.7		22.4684	0.82443	0.432744	-0.467465	0.08034	0.0726271	48.204	2.5441	73.2433		14.5338	0.93847	1.12542	0.655651	2.34025	1.1581	2.53473	11.5107	265.566	1.30334
2013	64.62	0.570894	0.451289	-0.415021	0.054	0.132691	68	7.2	57.1		86.5262	0.764428	0.604276	-0.555713	0.072306	0.177674	91.052	9.6408	76.4569		46.3408	0.915926	1.07413	0.584546	2.33979	1.23835	2.95275	19.4283	280.844	1.33015
2014	64.62	0.88845	0.782479	-0.462108	0.223	0.0597357	68	1	58.1		86.5262	1.18963	1.04774	-0.618762	0.298597	0.0799861	91.052	1.339	77.7959		46.3408	1.05724	0.993193	0.527645	2.35048	1.16546	2.95275	10.1858	287.259	1.15753
2015	36.86	0.729121	1.56426	-0.279584	0.285	0.800569	74	3.1	59.1		49.3555	0.976294	2.09455	-0.374364	0.381615	1.07196	99.086	4.1509	79.1349		28.5958	0.993556	0.901944	0.72285	2.35418	1.84154	3.01333	13.2951	293.659	1.66097
2016	29.41	0.806901	2.20746	-0.234951	0.358	0.344484	77	3.4	60.1		39.38	1.08044	2.95579	-0.314599	0.479362	0.461264	103.103	4.5526	80.4739		23.5471	1.02493	0.859051	0.762756	2.35878	1.43606	3.04216	13.7396	300.14	1.23365
2017	10.3	0.867468	2.69551	-0.182322	0.388	0.726833	77	4.2	61.1		13.7917	1.16154	3.60929	-0.244129	0.519532	0.97323	103.103	5.6238	81.8129		9.55048	1.04864	0.835505	0.807182	2.36061	1.77704	3.04216	14.9305	306.654	1.48473
2018	25.35	1.0144	1.97516	-0.285204	0.355	0.0349273	70	4.2	62.1		33.9436	1.35828	2.64474	-0.381889	0.475345	0.0467677	93.73	5.6238	83.1519		20.7211	1.1034	0.872922	0.717662	2.35878	1.14333	2.97338	14.9305	313.199	0.998037
2019	25.35	1.08345	2.16558	-0.284557	-0.011	0.00302303	62	2.1	63.1		33.9436	1.45074	2.89972	-0.381021	-0.014729	0.00404784	83.018	2.8119	84.4909		20.7211	1.12626	0.861518	0.718262	2.33604	1.10616	2.88804	11.8094	319.777	0.952974
2020	25.35	0.867627	2.16067	-0.217489	-0.054	-0.0417726	67	-6.1	64.1		33.9436	1.16175	2.89314	-0.291218	-0.072306	-0.0559336	89.713	-8.1679	85.8299		20.7211	1.04864	0.861935	0.777789	2.33322	1.06105	2.94227	0.00870964	326.385	0.914557
2021	25.35	0.931133	2.41862	-0.271057	-0.2	-0.0192157	67	1.5	65.1		33.9436	1.24679	3.23854	-0.362945	-0.2678	-0.0257298	89.713	2.0085	87.1689		20.7211	1.07402	0.84825	0.73065	2.32378	1.08367	2.94227	10.9249	333.025	0.919226
2022	25.35	1.1197	2.33485	-0.222936	0.139	0.0694777	61	2.6	66.1		33.9436	1.49928	3.12637	-0.298511	0.186121	0.0930306	81.679	3.4814	88.5079		20.7211	1.13854	0.852361	0.773133	2.34538	1.17281	2.87679	12.5516	339.696	0.999656
2023	25.35	1.06299	2.06067	-0.217959	0.066	0.0504958	62	1.9	67.1		33.9436	1.42334	2.75924	-0.291847	0.088374	0.0676139	83.018	2.5441	89.8469		20.7211	1.11875	0.867506	0.777389	2.34072	1.1581	2.88804	11.5107	346.397	1.00466
2013	50.73	0.765456	0.126307	0.0060241	0.136	-0.306566	32	7.2	35.9		67.9275	1.02494	0.169125	0.00806627	0.182104	-0.410491	42.848	9.6408	48.0701		37.6334	1.00636	1.28155	0.948683	2.34492	0.784799	2.46416	19.4283	153.616	1.00576
2014	9.3	0.759456	0.0886118	-0.00267174	0.212	0.208842	32	1	36.9		12.4527	1.01691	0.118651	-0.00357746	0.283868	0.279639	42.848	1.339	49.4091		8.74673	1.00636	1.3456	0.942636	2.34956	1.30997	2.46416	10.1858	159.206	1.76269
2015	94.34	0.652881	0.103242	-0.0121674	0.17	0.552378	32	3.1	37.9		126.321	0.874207	0.138241	-0.0162921	0.22763	0.739634	42.848	4.1509	50.7481		64.1602	0.956415	1.31687	0.935986	2.34724	1.62593	2.46416	13.2951	164.842	2.14113
2016	90.66	0.594606	0.0917685	0.025404	0.237	0.194936	43	3.4	38.9		121.394	0.796178	0.122878	0.0340159	0.317343	0.261019	57.577	4.5526	52.0871		62.0008	0.931084	1.3456	0.962017	2.35141	1.29574	2.64524	13.7396	170.522	1.74355
2017	99.81	0.614847	0.0761725	0.02178	0.18	-0.0928847	39	4.2	39.9		133.646	0.823279	0.101995	0.0291634	0.24102	-0.124373	52.221	5.6238	53.4261		67.3493	0.93847	1.38038	0.959539	2.3477	1.01536	2.58393	14.9305	176.247	1.40159
2018	98.09	0.55813	0.0789155	0.0130646	0.158	0.045988	50	4.2	40.9		131.343	0.747337	0.105668	0.0174935	0.211562	0.0615779	66.95	5.6238	54.7651		66.347	0.912052	1.36209	0.95355	2.34631	1.15072	2.74271	14.9305	182.014	1.56738
2019	98.44	0.395787	0.0803431	0.00867634	0.097	-0.0161573	35	2.1	41.9		131.811	0.529959	0.107579	0.0116176	0.129883	-0.0216346	46.865	2.8119	56.1041		66.5512	0.816147	1.36209	0.950519	2.34259	1.09118	2.51776	11.8094	187.781	1.48629
2020	98.44	0.357669	0.16315	-0.0328307	0.117	0.12993	35	-6.1	42.9		131.811	0.478918	0.218458	-0.0439604	0.156663	0.173976	46.865	-8.1679	57.4431		66.5512	0.790674	1.23612	0.921343	2.34399	1.23112	2.51776	0.00870964	193.633	1.52181
2021	98.44	0.330657	0.13527	0.00615414	0.114	0.0180005	35	1.5	43.9		131.811	0.442749	0.181127	0.0082404	0.152646	0.0241027	46.865	2.0085	58.7821		66.5512	0.768962	1.27134	0.948773	2.34352	1.12107	2.51776	10.9249	199.526	1.42526
2022	98.44	0.372016	0.102854	0.0712366	0.135	0.0978116	35	2.6	44.9		131.811	0.498129	0.137722	0.0953858	0.180765	0.13097	46.865	3.4814	60.1211		66.5512	0.80107	1.31687	0.992812	2.34492	1.20207	2.51776	12.5516	205.459	1.58296
2023	98.44	0.421862	0.133814	0.0827969	0.179	0.0258381	35	1.9	45.9		131.811	0.564874	0.179177	0.110865	0.239681	0.0345972	46.865	2.5441	61.4601		66.5512	0.830654	1.27134	1.00042	2.3477	1.1285	2.51776	11.5107	211.432	1.43471
2013	43.86	0.95665	3.12706	-0.0032109	14.896	1.28274	35	7.2	24		58.7285	1.28095	4.18714	-0.0042994	19.9457	1.71759	46.865	9.6408	32.136		33.2062	1.0822	0.818258	0.94226	3.02128	2.24596	2.51776	19.4283	91.0248	1.83777
2014	43.86	3.58032	0.037684	3.09831	3.088	1.28274	31	1	25		58.7285	4.79405	0.0504589	4.14864	4.13483	1.71759	41.509	1.339	33.475		33.2062	1.65085	1.52105	2.20868	2.51456	2.24596	2.44544	10.1858	95.9889	3.41622
2015	43.86	0.838842	0.614429	-0.407167	1.386	-0.842388	31	3.1	26		58.7285	1.12321	0.822721	-0.545196	1.85585	-1.12796	41.509	4.1509	34.814		33.2062	1.03693	1.02817	0.593486	2.42032	0.0288403	2.44544	13.2951	100.975	0.0296528
2016	43.86	1.18528	0.217908	-0.0137943	0.152	0.310196	31	3.4	27		58.7285	1.58709	0.291778	-0.0184706	0.203528	0.415353	41.509	4.5526	36.153		33.2062	1.15997	1.18923	0.934842	2.34585	1.40833	2.44544	13.7396	106.057	1.67483
2017	77.78	0.810088	0.484411	0.142166	0.069	0.309711	31	4.2	28		104.147	1.08471	0.648626	0.19036	0.092391	0.414703	41.509	5.6238	37.492		54.3484	1.02493	1.06217	1.0386	2.34072	1.40138	2.44544	14.9305	111.196	1.4885
2018	79.41	0.702863	0.54676	-0.384206	0.134	-0.0786118	31	4.2	29		106.33	0.941134	0.732111	-0.514452	0.179426	-0.105261	41.509	5.6238	38.831		55.3253	0.980395	1.04504	0.618851	2.34492	1.02302	2.44544	14.9305	116.391	1.0691
2019	79.41	0.4398	1.70792	-0.343585	0.152	0.340814	31	2.1	30		106.33	0.588893	2.2869	-0.46006	0.203528	0.45635	41.509	2.8119	40.17		55.3253	0.844642	0.890478	0.661256	2.34585	1.43606	2.44544	11.8094	121.639	1.27878
2020	79.41	0.373515	2.72049	-0.103897	0.074	0.0375253	31	-6.1	31		106.33	0.500136	3.64274	-0.139118	0.099086	0.0502464	41.509	-8.1679	41.509		55.3253	0.80107	0.834537	0.869021	2.34119	1.14333	2.44544	0.00870964	126.94	0.954151
2021	96.75	1.62728	1.20196	0.026321	0.701	0.07539	38	1.5	32		129.548	2.17892	1.60942	0.0352438	0.938639	0.100947	50.882	2.0085	42.848		65.5686	1.28323	0.935501	0.962644	2.37969	1.18014	2.56786	10.9249	132.293	1.10403
2022	89.98	0.880625	0.758644	-0.107758	0.222	-0.0731551	32	2.6	33		120.483	1.17916	1.01582	-0.144288	0.297258	-0.0979547	42.848	3.4814	44.187		61.6009	1.05439	0.997231	0.866084	2.35048	1.03066	2.46416	12.5516	137.696	1.02781
2023	89.58	1.15552	0.670726	0.203701	0.335	0.288976	32	1.9	34		119.948	1.54724	0.898102	0.272756	0.448565	0.386939	42.848	2.5441	45.526		61.3678	1.15055	1.01486	1.07669	2.3574	1.38743	2.46416	11.5107	143.149	1.40805
2013	59.92	0.782351	0.157088	-0.310907	7.01	0.114183	27	7.2	58.4		80.2329	1.04757	0.210341	-0.416305	9.38639	0.152891	36.153	9.6408	78.1976		43.424	1.01574	1.2442	0.693417	2.70705	1.21662	2.36563	19.4283	289.18	1.51371
2014	54.93	0.819387	0.129171	-0.27527	9.103	0.112662	27	1	59.4		73.5513	1.09716	0.17296	-0.368587	12.1889	0.150855	36.153	1.339	79.5366		40.2959	1.03097	1.28155	0.726807	2.79819	1.21662	2.36563	10.1858	295.639	1.55916
2015	55.45	0.798123	0.119134	-0.180146	7.213	0.0530974	27	3.1	60.4		74.2476	1.06869	0.15952	-0.241216	9.65821	0.0710974	36.153	4.1509	80.8756		40.6255	1.02189	1.29248	0.808964	2.71614	1.1581	2.36563	13.2951	302.13	1.49681
2016	71.87	0.660657	0.141174	-0.290528	5.565	0.0956799	62	3.4	61.4		96.2339	0.884619	0.189033	-0.389017	7.45154	0.128115	83.018	4.5526	82.2146		50.7747	0.959919	1.26175	0.712711	2.63967	1.20207	2.88804	13.7396	308.604	1.51671
2017	62.37	0.64146	0.134163	-0.299704	6.574	0.0894373	26	4.2	62.4		83.5134	0.858914	0.179644	-0.401304	8.80259	0.119757	34.814	5.6238	83.5536		44.9464	0.952883	1.27134	0.704091	2.68696	1.19477	2.34428	14.9305	315.159	1.51896
2018	63.23	0.62472	0.131254	-0.30934	6.643	0.0639856	28	4.2	63.4		84.665	0.8365	0.175749	-0.414206	8.89498	0.0856767	37.492	5.6238	84.8926		45.4782	0.945735	1.27134	0.694921	2.69004	1.17281	2.38638	14.9305	321.746	1.49104
2019	62.51	0.649037	0.144265	-0.305547	6.719	0.0447097	28	2.1	64.4		83.7009	0.869061	0.193171	-0.409128	8.99674	0.0598663	37.492	2.8119	86.2316		45.0343	0.956415	1.26175	0.698545	2.69381	1.15072	2.38638	11.8094	328.364	1.45192
2020	70.19	0.573108	0.154608	-0.275591	4.986	0.0487029	28	-6.1	65.4		93.9844	0.767392	0.207021	-0.369017	6.67625	0.0652131	37.492	-8.1679	87.5706		49.752	0.919765	1.2442	0.726513	2.61183	1.1581	2.38638	0.00870964	335.013	1.4409
2021	72.13	0.478184	0.16048	-0.298277	4.852	0.151573	52	1.5	66.4		96.5821	0.640289	0.214883	-0.399393	6.49683	0.202956	69.628	2.0085	88.9096		50.9334	0.866917	1.2442	0.705439	2.60522	1.25277	2.76867	10.9249	341.693	1.55869
2022	61.07	0.456681	0.227816	-0.306702	6.55	-0.0617733	28	2.6	67.4		81.7727	0.611496	0.305046	-0.410673	8.77045	-0.0827145	37.492	3.4814	90.2486		44.1398	0.853701	1.17817	0.697444	2.68593	1.04589	2.38638	12.5516	348.403	1.23224
2023	60.31	0.564505	0.165293	-0.293133	7.047	0.116977	28	1.9	68.4		80.7551	0.755873	0.221327	-0.392505	9.43593	0.156633	37.492	2.5441	91.5876		43.6706	0.915926	1.23612	0.710275	2.70874	1.22387	2.38638	11.5107	355.142	1.51285
2013	47.35	1.48585	0.389863	0.0602634	1.69	0.059506	52	7.2	50.7		63.4017	1.98956	0.522027	0.0806927	2.26291	0.0796786	69.628	9.6408	67.8873		35.4647	1.24633	1.09587	0.98553	2.43752	1.16546	2.76867	19.4283	240.629	1.27719
2014	47.12	1.33826	0.362113	0.113451	1.592	0.223136	52	1	51.7		63.0937	1.79193	0.484869	0.151911	2.13169	0.29878	69.628	1.339	69.2263		35.3156	1.20479	1.10822	1.02032	2.43196	1.32416	2.76867	10.1858	246.821	1.46746
2015	50.68	1.34282	0.292363	0.016446	1.381	-0.000193202	52	3.1	52.7		67.8605	1.79804	0.391474	0.0220213	1.84916	-0.000258697	69.628	4.1509	70.5653		37.6	1.20694	1.14091	0.955878	2.41988	1.10616	2.76867	13.2951	253.05	1.26202
2016	59.33	1.24066	0.317581	0.0609155	1.18	0.0973154	52	3.4	53.7		79.4429	1.66124	0.425241	0.0815658	1.58002	0.130305	69.628	4.5526	71.9043		43.056	1.17607	1.12542	0.985965	2.40811	1.20207	2.76867	13.7396	259.267	1.35283
2017	61.66	1.09075	0.398968	0.0742133	1.054	0.259775	52	4.2	54.7		82.5627	1.46051	0.534218	0.0993716	1.41131	0.347839	69.628	5.6238	73.2433		44.5063	1.12874	1.09295	0.994778	2.40063	1.35942	2.76867	14.9305	265.566	1.48578
2018	28.39	1.01533	0.233215	0.0134152	2.818	-0.131445	52	4.2	55.7		38.0142	1.35953	0.312275	0.017963	3.7733	-0.176005	69.628	5.6238	74.5823		22.8408	1.1034	1.17817	0.953791	2.50014	0.969056	2.76867	14.9305	271.9	1.14172
2019	47.53	0.941255	0.205886	-0.00593078	0.526	-0.0596602	45	2.1	56.7		63.6427	1.26034	0.275682	-0.00794132	0.704314	-0.079885	60.255	2.8119	75.9213		35.5802	1.07676	1.19508	0.940359	2.36883	1.04589	2.67428	11.8094	278.268	1.24992
2020	47.53	0.653081	0.264613	-0.0158236	0.088	0.0229055	45	-6.1	57.7		63.6427	0.874476	0.354317	-0.0211878	0.117832	0.0306705	60.255	-8.1679	77.2603		35.5802	0.956415	1.15833	0.933413	2.34212	1.1285	2.67428	0.00870964	284.67	1.30717
2021	47.53	0.598146	0.165759	-0.0690013	-0.033	-0.133817	45	1.5	58.7		63.6427	0.800917	0.221951	-0.0923928	-0.044187	-0.179181	60.255	2.0085	78.5993		35.5802	0.931084	1.23612	0.89511	2.33463	0.969056	2.67428	10.9249	291.105	1.19787
2022	47.53	0.706657	0.18719	0.0139145	-0.38	0.121688	45	2.6	59.7		63.6427	0.946213	0.250648	0.0186315	-0.50882	0.162941	60.255	3.4814	79.9383		35.5802	0.98372	1.21419	0.954135	2.31232	1.22387	2.67428	12.5516	297.573	1.48602
2023	47.53	0.748588	0.196313	-0.0833364	-0.085	-0.0671734	45	1.9	60.7		63.6427	1.00236	0.262864	-0.111587	-0.113815	-0.0899452	60.255	2.5441	81.2773		35.5802	1	1.20755	0.88449	2.33134	1.03828	2.67428	11.5107	304.074	1.25377
2013	53.31	0.921629	0.848552	-0.260072	1.501	0.0809909	44	7.2	44.1		71.3821	1.23406	1.13621	-0.348237	2.00984	0.108447	58.916	9.6408	59.0499		39.2713	1.06849	0.981823	0.740571	2.4268	1.18746	2.65989	19.4283	200.718	1.16588
2014	58.67	0.95516	0.689588	-0.194622	1.449	0.0794465	44	1	45.1		78.5591	1.27896	0.923359	-0.260599	1.94021	0.106379	58.916	1.339	60.3889		42.6455	1.0822	1.01174	0.79703	2.42378	1.18746	2.65989	10.1858	206.659	1.20141
2015	59.24	0.960737	0.570854	-0.195085	1.688	0.0780667	44	3.1	46.1		79.3224	1.28643	0.764373	-0.261219	2.26023	0.104531	58.916	4.1509	61.7279		43.0001	1.0849	1.03917	0.796645	2.43752	1.18014	2.65989	13.2951	212.64	1.22637
2016	58.95	0.967576	0.510159	-0.178661	2.036	0.127674	44	3.4	47.1		78.934	1.29558	0.683103	-0.239228	2.7262	0.170956	58.916	4.5526	63.0669		42.8182	1.08758	1.05548	0.810178	2.45739	1.23112	2.65989	13.7396	218.66	1.29941
2017	65.56	0.979286	0.349465	-0.183155	1.83	0.0326233	44	4.2	48.1		87.7848	1.31126	0.467933	-0.245245	2.45037	0.0436826	58.916	5.6238	64.4059		46.9159	1.09025	1.11149	0.806498	2.44559	1.13592	2.65989	14.9305	224.719	1.26257
2018	54.38	0.986891	0.278899	-0.194101	2.317	0.0532801	43	4.2	49.1		72.8148	1.32145	0.373446	-0.259901	3.10246	0.071342	57.577	5.6238	65.7449		39.947	1.09291	1.14935	0.797463	2.47279	1.1581	2.64524	14.9305	230.77	1.33106
2019	63.86	0.947287	0.269267	-0.227975	1.722	0.107143	43	2.1	50.1		85.5085	1.26842	0.360548	-0.305259	2.30576	0.143464	57.577	2.8119	67.0839		45.8706	1.07949	1.15377	0.768798	2.43965	1.20935	2.64524	11.8094	236.903	1.39531
2020	54.34	0.853618	0.259887	-0.193295	1.84	0.0884956	43	-6.1	51.1		72.7613	1.14299	0.347989	-0.258822	2.46376	0.118496	57.577	-8.1679	68.4229		39.9234	1.04282	1.15833	0.798132	2.44602	1.19477	2.64524	0.00870964	243.074	1.38394
2021	48.21	0.827943	0.302543	-0.175496	2.489	0.128939	73	1.5	52.1		64.5532	1.10862	0.405105	-0.234989	3.33277	0.172649	97.747	2.0085	69.7619		36.0173	1.03396	1.13295	0.812759	2.48225	1.23112	3.0035	10.9249	249.281	1.39479
2022	50.54	0.942866	0.304381	-0.143291	3.364	0.121638	39	2.6	53.1		67.6731	1.2625	0.407566	-0.191866	4.5044	0.162873	52.221	3.4814	71.1009		37.5095	1.07676	1.13295	0.838552	2.52919	1.22387	2.58393	12.5516	255.523	1.38659
2023	47.04	1.00639	0.303331	-0.112606	4.784	0.21952	39	1.9	54.1		62.9866	1.34756	0.40616	-0.15078	6.40578	0.293937	52.221	2.5441	72.4399		35.2674	1.1008	1.13295	0.862381	2.60191	1.31707	2.58393	11.5107	261.801	1.49217
2013	5.93	0.850233	1.68584	-0.470241	0.503	0.223512	25	7.2	30.6		7.94027	1.13846	2.25734	-0.629653	0.673517	0.299283	33.475	9.6408	40.9734		5.94081	1.04282	0.892123	0.517155	2.36746	1.32416	2.32246	19.4283	124.797	1.18131
2014	5.93	0.971635	1.15199	-0.34936	0.613	0.141311	25	1	31.6		7.94027	1.30102	1.54251	-0.467793	0.820807	0.189216	33.475	1.339	42.3124		5.94081	1.08758	0.941341	0.655401	2.37427	1.24556	2.32246	10.1858	130.13	1.1725
2015	5.93	1.13819	0.847198	-0.251377	1.219	-0.0152656	25	3.1	32.6		7.94027	1.52403	1.1344	-0.336594	1.63224	-0.0204406	33.475	4.1509	43.6514		5.94081	1.14338	0.983035	0.748327	2.4103	1.09118	2.32246	13.2951	135.513	1.07267
2016	5.93	1.00556	0.325717	-0.28797	0.844	0.119093	25	3.4	33.6		7.94027	1.34644	0.436135	-0.385592	1.13012	0.159465	33.475	4.5526	44.9904		5.94081	1.1008	1.1218	0.715094	2.3882	1.22387	2.32246	13.7396	140.945	1.37294
2017	79.21	1.03055	0.242711	-0.0981882	0.404	0.221378	20	4.2	34.6		106.062	1.37991	0.32499	-0.131474	0.540956	0.296425	26.78	5.6238	46.3294		55.2045	1.10857	1.17295	0.873344	2.36153	1.32416	2.20128	14.9305	146.427	1.55317
2018	21.89	0.774986	0.667169	-0.303958	0.914	0.350532	16	4.2	35.6		29.3107	1.03771	0.893339	-0.407	1.22385	0.469362	21.424	5.6238	47.6684		18.2656	1.01263	1.01645	0.700058	2.39221	1.44297	2.0864	14.9305	151.956	1.4667
2019	71.93	0.872388	0.62878	-0.25578	0.334	0.189767	15	2.1	36.6		96.3143	1.16813	0.841937	-0.342489	0.447226	0.254098	20.085	2.8119	49.0074		50.811	1.05152	1.02471	0.74441	2.3574	1.28861	2.05454	11.8094	157.532	1.32045
2020	70	0.867106	0.608935	-0.15743	0.371	0.0736024	16	-6.1	37.6		93.73	1.16106	0.815364	-0.210799	0.496769	0.0985536	21.424	-8.1679	50.3464		49.6382	1.04864	1.02817	0.827331	2.35969	1.18014	2.0864	0.00870964	163.155	1.21339
2021	70	1.13065	1.0307	-0.329579	-1.549	0.0856549	35	1.5	38.6		93.73	1.51394	1.38011	-0.441306	-2.07411	0.114692	46.865	2.0085	51.6854		49.6382	1.14097	0.95591	0.675236	2.23461	1.18746	2.51776	10.9249	168.822	1.13511
2022	57.19	1.21565	0.746998	-0.225638	0.874	0.203262	26	2.6	39.6		76.5774	1.62776	1.00023	-0.302129	1.17029	0.272168	34.814	3.4814	53.0244		41.7195	1.16923	1	0.770811	2.38999	1.30286	2.34428	12.5516	174.49	1.30286
2023	74.26	1.17898	0.728375	-0.168846	0.673	0.102508	26	1.9	40.6		99.4341	1.57865	0.975294	-0.226085	0.901147	0.137258	34.814	2.5441	54.3634		52.2234	1.15763	1.00283	0.818154	2.37788	1.20935	2.34428	11.5107	180.245	1.21277
2013	85.86	0.814682	0.201705	-0.239072	0.326	0.114123	59	7.2	33.2		114.967	1.09086	0.270083	-0.320117	0.436514	0.15281	79.001	9.6408	44.4548		59.1702	1.02796	1.20118	0.759163	2.35694	1.21662	2.85385	19.4283	138.75	1.46138
2014	81.65	0.840848	0.267325	-0.278064	0.429	0.141547	59	1	34.2		109.329	1.1259	0.357948	-0.372328	0.574431	0.189532	79.001	1.339	45.7938		56.6651	1.03988	1.15377	0.724247	2.3629	1.24556	2.85385	10.1858	144.212	1.43709
2015	78.49	0.820408	0.235363	-0.228574	0.484	0.15727	59	3.1	35.2		105.098	1.09853	0.315151	-0.306061	0.648076	0.210585	79.001	4.1509	47.1328		54.7745	1.03097	1.17295	0.768281	2.36655	1.25996	2.85385	13.2951	149.722	1.47787
2016	79.57	0.754994	0.380114	-0.284483	0.528	0.3512	64	3.4	36.2		106.544	1.01094	0.508973	-0.380923	0.706992	0.470256	85.696	4.5526	48.4718		55.4193	1.00319	1.09885	0.71833	2.36928	1.44297	2.91015	13.7396	155.28	1.58561
2017	90.49	0.719888	0.411173	-0.390653	0.387	0.130656	64	4.2	37.2		121.166	0.96393	0.55056	-0.523085	0.518193	0.174948	85.696	5.6238	49.8108		61.9042	0.987022	1.0873	0.611839	2.36061	1.23112	2.91015	14.9305	160.883	1.33859
2018	90.95	0.729758	0.373392	-0.339861	0.308	0.0814684	64	4.2	38.2		121.782	0.977146	0.499972	-0.455074	0.412412	0.109086	85.696	5.6238	51.1498		62.1721	0.993556	1.10191	0.665003	2.35556	1.18746	2.91015	14.9305	166.533	1.30847
2019	89.74	0.793999	0.393869	-0.302861	0.279	0.121917	69	2.1	39.2		120.162	1.06316	0.527391	-0.405531	0.373581	0.163246	92.391	2.8119	52.4888		61.4601	1.01882	1.09295	0.701101	2.35372	1.22387	2.96313	11.8094	172.226	1.33764
2020	82.75	0.672442	0.512698	-0.260028	0.145	0.202268	69	-6.1	40.2		110.802	0.9004	0.686503	-0.348178	0.194155	0.270836	92.391	-8.1679	53.8278		57.3197	0.966847	1.05332	0.74061	2.34538	1.30286	2.96313	0.00870964	177.964	1.37233
2021	85.65	0.840804	0.446833	-0.27754	0.654	0.0445546	58	1.5	41.2		114.685	1.12584	0.59831	-0.371626	0.875706	0.0596586	77.662	2.0085	55.1668		59.0462	1.03988	1.07413	0.724728	2.37698	1.15072	2.84215	10.9249	183.744	1.23603
2022	70.51	0.897593	0.539507	-0.184242	0.851	0.142422	58	2.6	42.2		94.4129	1.20188	0.722399	-0.2467	1.13949	0.190703	77.662	3.4814	56.5058		49.9477	1.06008	1.04706	0.805606	2.38865	1.24556	2.84215	12.5516	189.567	1.30419
2023	72.43	0.746986	0.790757	-0.326075	0.897	0.357141	58	1.9	43.2		96.9838	1.00021	1.05882	-0.436614	1.20108	0.478212	77.662	2.5441	57.8448		51.1148	1	0.991876	0.678687	2.39132	1.44986	2.84215	11.5107	195.387	1.43808
2013	80.2	0.713569	0.643706	-0.632898	0.033	0.113216	33	7.2	23.2		107.388	0.955469	0.861922	-0.84745	0.044187	0.151596	44.187	9.6408	31.0648		55.7993	0.987022	1.02134	0.212892	2.33838	1.21662	2.48243	19.4283	87.0687	1.24258
2014	80.2	0.717761	0.654871	-0.64626	0.032	0.144518	33	1	24.2		107.388	0.961082	0.876872	-0.865342	0.042848	0.19351	44.187	1.339	32.4038		55.7993	0.987022	1.01806	0.162951	2.33838	1.24556	2.48243	10.1858	91.9832	1.26806
2015	80.2	0.445192	0.108482	-0.551555	0.021	0.557775	33	3.1	25.2		107.388	0.596113	0.145258	-0.738532	0.028119	0.746861	44.187	4.1509	33.7428		55.7993	0.849197	1.30421	0.396604	2.33792	1.63258	2.48243	13.2951	96.9591	2.12923
2016	55.85	0.508511	0.109648	-0.494557	0.017	0.0575703	33	3.4	26.2		74.7832	0.680897	0.146818	-0.662212	0.022763	0.0770867	44.187	4.5526	35.0818		40.8748	0.883899	1.30421	0.484385	2.33745	1.16546	2.48243	13.7396	101.995	1.52
2017	79.71	0.612858	0.107676	-0.528973	0.038	0.120618	33	4.2	27.2		106.732	0.820617	0.144178	-0.708295	0.050882	0.161508	44.187	5.6238	36.4208		55.5043	0.93847	1.31687	0.4336	2.33885	1.22387	2.48243	14.9305	107.088	1.61168
2018	79.71	0.643099	0.121317	-0.482955	0.034	0.0770477	33	4.2	28.2		106.732	0.86111	0.162444	-0.646676	0.045526	0.103167	44.187	5.6238	37.7598		55.5043	0.952883	1.29248	0.5003	2.33885	1.18014	2.48243	14.9305	112.238	1.52531
2019	79	0.66151	0.168886	-0.487372	0.023	0.119838	33	2.1	29.2		105.781	0.885761	0.226139	-0.652591	0.030797	0.160464	44.187	2.8119	39.0988		55.0791	0.963396	1.22845	0.494304	2.33792	1.22387	2.48243	11.8094	117.444	1.50347
2020	79	0.360172	0.104823	-0.522844	-0.015	0.0330439	33	-6.1	30.2		105.781	0.482271	0.140357	-0.700088	-0.020085	0.0442458	44.187	-8.1679	40.4378		55.0791	0.790674	1.31687	0.443089	2.33557	1.13592	2.48243	0.00870964	122.703	1.49586
2021	79	0.57466	0.147741	-0.31498	0.025	0.234459	47	1.5	31.2		105.781	0.76947	0.197825	-0.421758	0.033475	0.313941	62.933	2.0085	41.7768		55.0791	0.919765	1.25273	0.689494	2.33792	1.33123	2.70225	10.9249	128.014	1.66767
2022	74.02	0.873639	0.136099	-0.346332	0.053	0.171805	55	2.6	32.2		99.1128	1.1698	0.182237	-0.463738	0.070967	0.230046	73.645	3.4814	43.1158		52.0788	1.05152	1.27134	0.658478	2.33979	1.27431	2.80622	12.5516	133.377	1.62008
2023	95.24	0.781812	0.173343	-0.444988	0.036	0.121695	63	1.9	33.2		127.526	1.04685	0.232106	-0.59584	0.048204	0.162949	84.357	2.5441	44.4548		64.6884	1.01574	1.22845	0.549043	2.33885	1.22387	2.89916	11.5107	138.75	1.50347
2013	40.64	0.970548	0.748275	-0.0966198	0.21	0.0408552	38	7.2	43.4		54.417	1.29956	1.00194	-0.129374	0.28119	0.0547051	50.882	9.6408	58.1126		31.0994	1.08758	1	0.874528	2.34956	1.14333	2.56786	19.4283	196.574	1.14333
2014	62.35	1.02312	0.520787	-0.0831071	0.206	-0.000796468	39	1	44.4		83.4866	1.36995	0.697333	-0.11128	0.275834	-0.00106647	52.221	1.339	59.4516		44.9372	1.10599	1.0512	0.884661	2.34956	1.10616	2.58393	10.1858	202.487	1.16279
2015	26.6	0.901324	0.456134	-0.0814163	0.282	0.013134	49	3.1	45.4		35.6174	1.20687	0.610764	-0.109016	0.377598	0.0175865	65.611	4.1509	60.7906		21.6001	1.0629	1.07165	0.88592	2.35418	1.12107	2.72944	13.2951	208.44	1.2014
2016	32.36	0.853544	0.430788	-0.0112617	0.278	0.0884304	48	3.4	46.4		43.33	1.1429	0.576825	-0.0150795	0.372242	0.118408	64.272	4.5526	62.1296		25.5646	1.04282	1.07925	0.936623	2.35372	1.19477	2.71595	13.7396	214.433	1.28945
2017	36.93	0.906194	0.380422	-0.0101526	0.244	-0.020687	48	4.2	47.4		49.4493	1.21339	0.509384	-0.0135944	0.326716	-0.0276999	64.272	5.6238	63.4686		28.6407	1.0629	1.09885	0.937401	2.35187	1.08367	2.71595	14.9305	220.465	1.1908
2018	33.73	0.924346	0.290025	0.0212223	0.385	-0.0869058	46	4.2	48.4		45.1645	1.2377	0.388344	0.0284167	0.515515	-0.116367	61.594	5.6238	64.8076		26.4904	1.07126	1.14091	0.959157	2.36061	1.01536	2.68833	14.9305	226.535	1.15844
2019	49.62	0.773577	0.289912	-0.0127936	0.262	-0.0710027	47	2.1	49.4		66.4412	1.03582	0.388192	-0.0171307	0.350818	-0.0950726	62.933	2.8119	66.1466		36.9224	1.01263	1.14091	0.935546	2.35279	1.03066	2.70225	11.8094	232.642	1.17589
2020	53.09	0.779618	0.25953	0.0213378	0.17	-0.0340786	48	-6.1	50.4		71.0875	1.04391	0.347511	0.0285713	0.22763	-0.0456313	64.272	-8.1679	67.4856		39.1341	1.01263	1.15833	0.959236	2.34724	1.06861	2.71595	0.00870964	238.787	1.2378
2021	43.05	0.574055	0.286701	0.0326034	0.244	0.0426147	48	1.5	51.4		57.6439	0.768659	0.383893	0.0436559	0.326716	0.0570611	64.272	2.0085	68.8246		32.6755	0.919765	1.14507	0.966922	2.35187	1.15072	2.71595	10.9249	244.923	1.31765
2022	94.54	0.584187	0.260021	-0.00493768	0.106	-0.0168263	44	2.6	52.4		126.589	0.782226	0.348168	-0.00661155	0.141934	-0.0225304	58.916	3.4814	70.1636		64.2782	0.923571	1.15833	0.941054	2.34305	1.09118	2.65989	12.5516	251.14	1.26395
2023	94.54	0.57841	0.255016	0.0602746	0.12	0.049616	39	1.9	53.4		126.589	0.774491	0.341467	0.0807077	0.16068	0.0664358	52.221	2.5441	71.5026		64.2782	0.919765	1.16304	0.985538	2.34399	1.1581	2.58393	11.5107	257.394	1.34691
2013	6.49	0.823446	0.950619	-0.394728	2.312	0.200077	35	7.2	51.7		8.69011	1.10259	1.27288	-0.528541	3.09577	0.267903	46.865	9.6408	69.2263		6.42032	1.03097	0.967091	0.607364	2.47279	1.30286	2.51776	19.4283	246.821	1.25999
2014	5.94	0.861711	0.619795	-0.385911	2.524	-0.0340011	35	1	52.7		7.95366	1.15383	0.829906	-0.516734	3.37964	-0.0455275	46.865	1.339	70.5653		5.94724	1.04574	1.02643	0.617005	2.4843	1.06861	2.51776	10.1858	253.05	1.09685
2015	7.15	0.843628	0.475369	-0.422471	2.796	0.0594303	34	3.1	53.7		9.57385	1.12962	0.636519	-0.565688	3.74384	0.0795772	45.526	4.1509	71.9043		6.97564	1.03988	1.06447	0.575933	2.49893	1.16546	2.5003	13.2951	259.267	1.2406
2016	5.61	0.839095	0.374839	-0.417466	4.279	0.104418	34	3.4	54.7		7.51179	1.12355	0.501909	-0.558987	5.72958	0.139816	45.526	4.5526	73.2433		5.66305	1.03693	1.10191	0.581734	2.57654	1.20935	2.5003	13.7396	265.566	1.33259
2017	7.95	0.750404	0.233844	-0.400273	3.143	0.0602871	34	4.2	55.7		10.645	1.00479	0.313117	-0.535966	4.20848	0.0807244	45.526	5.6238	74.5823		7.64752	1	1.17817	0.601218	2.51774	1.16546	2.5003	14.9305	271.9	1.37311
2018	11.29	0.774412	0.187241	-0.467726	3.543	0.0610881	34	4.2	56.7		15.1173	1.03694	0.250715	-0.626285	4.74408	0.081797	45.526	5.6238	75.9213		10.3375	1.01263	1.21419	0.520423	2.53859	1.16546	2.5003	14.9305	278.268	1.41509
2019	13.84	0.696637	0.129397	-0.405094	1.445	0.0782341	34	2.1	57.7		18.5318	0.932797	0.173262	-0.542421	1.93485	0.104755	45.526	2.8119	77.2603		12.3133	0.977045	1.28155	0.595821	2.42335	1.18014	2.5003	11.8094	284.67	1.51242
2020	10.51	0.443975	0.100522	-0.420043	0.951	0.100352	34	-6.1	58.7		14.0729	0.594482	0.1346	-0.562438	1.27339	0.134372	45.526	-8.1679	78.5993		9.71702	0.844642	1.3306	0.578754	2.39444	1.20207	2.5003	0.00870964	291.105	1.59947
2021	10.51	0.327629	0.0921854	-0.527449	-1.931	-0.00917862	34	1.5	59.7		14.0729	0.438695	0.123436	-0.706254	-2.58561	-0.0122902	45.526	2.0085	79.9383		9.71702	0.768962	1.3456	0.43598	2.20732	1.09868	2.5003	10.9249	297.573	1.47838
2022	10.51	0.42781	0.163565	-0.562261	-1.899	0.00686852	34	2.6	60.7		14.0729	0.572837	0.219014	-0.752867	-2.54276	0.00919695	45.526	3.4814	81.2773		9.71702	0.835372	1.23612	0.377745	2.20997	1.11362	2.5003	12.5516	304.074	1.37657
2023	10.51	0.478505	0.151994	-0.546825	-0.851	0.0191019	34	1.9	61.7		14.0729	0.640719	0.20352	-0.732199	-1.13949	0.0255774	45.526	2.5441	82.6163		9.71702	0.866917	1.25273	0.404645	2.28165	1.1285	2.5003	11.5107	310.607	1.41371
2013	4.29	1.06014	2.51783	-0.286119	0.4	-0.0060271	29	7.2	22.4		5.74431	1.41953	3.37138	-0.383113	0.5356	-0.00807029	38.831	9.6408	29.9936		4.49432	1.11875	0.843591	0.716814	2.36153	1.09868	2.40658	19.4283	83.1897	0.926835
2014	4.29	1.13836	1.69896	-0.252659	0.684	-0.0060271	29	1	23.4		5.74431	1.52426	2.2749	-0.33831	0.915876	-0.00807029	38.831	1.339	31.3326		4.49432	1.14338	0.891572	0.747189	2.37878	1.09868	2.40658	10.1858	88.0539	0.97955
2015	4.29	0.98367	2.2402	-0.329991	0.57	0.125487	29	3.1	24.4		5.74431	1.31713	2.99962	-0.441858	0.76323	0.168027	38.831	4.1509	32.6716		4.49432	1.09291	0.857439	0.674829	2.37155	1.23112	2.40658	13.2951	92.9809	1.05561
2016	4.29	0.796382	0.957333	-0.212244	0.118	0.228081	29	3.4	25.4		5.74431	1.06635	1.28187	-0.284195	0.158002	0.3054	38.831	4.5526	34.0106		4.49432	1.02189	0.96603	0.782246	2.34399	1.33123	2.40658	13.7396	97.969	1.28601
2017	70.71	0.889583	0.809708	-0.241108	0.115	-0.047951	39	4.2	26.4		94.6807	1.19115	1.0842	-0.322844	0.153985	-0.0642064	52.221	5.6238	35.3496		50.0705	1.05724	0.989283	0.757381	2.34352	1.06105	2.58393	14.9305	103.016	1.04968
2018	62.11	0.889755	0.749245	-0.0905621	0.157	0.081212	39	4.2	27.4		83.1653	1.19138	1.00324	-0.121263	0.210223	0.108743	52.221	5.6238	36.6886		44.789	1.05724	1	0.879086	2.34631	1.18746	2.58393	14.9305	108.121	1.18746
2019	65.66	0.884542	0.73686	-0.00960517	0.198	0.233236	40	2.1	28.4		87.9187	1.1844	0.986655	-0.0128613	0.265122	0.312303	53.56	2.8119	38.0276		46.9803	1.05439	1.00141	0.937785	2.34909	1.33123	2.59969	11.8094	113.283	1.33311
2020	74.99	0.860112	0.583382	-0.147154	0.133	-0.17639	40	-6.1	29.4		100.412	1.15169	0.781148	-0.197039	0.178087	-0.236186	53.56	-8.1679	39.3666		52.6657	1.04574	1.0354	0.835502	2.34492	0.922076	2.59969	0.00870964	118.499	0.954714
2021	85.83	0.804822	0.74079	-0.284353	0.099	0.203002	43	1.5	30.4		114.926	1.07766	0.991917	-0.380748	0.132561	0.27182	57.577	2.0085	40.7056		59.1524	1.02493	1.00141	0.718451	2.34259	1.30286	2.64524	10.9249	123.769	1.3047
2022	85.83	0.695683	1.00864	-0.417236	0.042	0.214964	28	2.6	31.4		114.926	0.93152	1.35057	-0.558679	0.056238	0.287837	37.492	3.4814	42.0446		59.1524	0.977045	0.958856	0.581999	2.33932	1.31707	2.38638	12.5516	129.051	1.26288
2023	85.83	0.702249	1.25111	-0.459807	-0.015	0.0803331	28	1.9	32.4		114.926	0.940312	1.67524	-0.615682	-0.020085	0.107566	37.492	2.5441	43.3836		59.1524	0.980395	0.929944	0.530572	2.33557	1.18746	2.38638	11.5107	134.424	1.10428
																					67.4577	1.65085	1.52105	2.20868	4.12621	2.24596	3.12394	19.4283	365.967	3.41622
																					2.74833	0.556312	0.818258	0.0946239	0.239883	0.0288403	1.81734	0.00870964	83.1897	0.0296528
																					40.4469	1.00149	1.10962	0.779244	2.42767	1.18755	2.62867	12.1196	223.534	1.31635
																					18.4895	0.126612	0.134316	0.190122	0.270731	0.169161	0.220419	4.53727	69.686	0.243897

## Sheet: 3.Financials
YEAR	Y	X1	X2	X3	X7	X8	X10	X11	X12		Y	X1	X2	X3	X7	X8	X10	X11	X12		Y	X1	X2	X3	X7	X8	X10	X11	X12	INT
	PAYOUT RATIO	Sales/assest	DE	FREE	EPS	NCF	FLO	GPD	Age												PAYOUT RATIO	Sales/assest	DE	FREE	EPS	NCF	FLO	GPD	Age	DE_NCF
2013	34.56	0.0542888	7.76671	0.0167616	18.81	0.139015	28	7.2	78.7		46.2758	0.0726927	10.3996	0.0224438	25.1866	0.186141	37.492	9.6408	105.379		20.6852	2.16233	1.6854	1.57299	23.4294	2.1613	30.1634	22.4514	1.14996	3.64267
2014	34.15	0.0531508	7.52451	-0.00859794	19.034	0.0949251	28	1	78.7		45.7268	0.071169	10.0753	-0.0115126	25.4865	0.127105	37.492	1.339	105.379		20.4908	2.16233	1.67587	1.49731	23.5254	2.08845	30.1634	11.4135	1.14996	3.49998
2015	36.3	0.0543021	6.82934	0.00361274	17.906	0.034522	28	3.1	78.7		48.6057	0.0727105	9.14449	0.00483746	23.9761	0.0462249	37.492	4.1509	105.379		21.5037	2.16233	1.64663	1.52232	23.0407	1.99174	30.1634	15.0876	1.14996	3.27965
2016	39	0.0515823	6.75866	-0.0127209	16.667	0.0562414	28	3.4	78.7		52.221	0.0690687	9.04985	-0.0170333	22.3171	0.0753072	37.492	4.5526	105.379		22.7557	2.16233	1.64372	1.4725	22.5045	2.02795	30.1634	15.6165	1.14996	3.33339
2017	37.59	0.0523755	6.64792	0.00148226	17.293	0.0999813	28	4.2	78.7		50.333	0.0701308	8.90157	0.00198474	23.1553	0.133875	37.492	5.6238	105.379		22.1026	2.16233	1.63884	1.52232	22.7763	2.08845	30.1634	17.0376	1.14996	3.42264
2018	35.12	0.0553232	6.53926	0.00570335	18.509	0.0503352	28	4.2	78.7		47.0257	0.0740778	8.75607	0.00763678	24.7836	0.0673989	37.492	5.6238	105.379		20.9496	2.16233	1.63423	1.54755	23.2979	2.01587	30.1634	17.0376	1.14996	3.2944
2019	37.31	0.0573735	6.50865	-0.00510838	18.763	0.0578185	28	2.1	78.7		49.9581	0.0768232	8.71509	-0.00684012	25.1237	0.077419	37.492	2.8119	105.379		21.9741	2.08019	1.63291	1.49731	23.4069	2.02795	30.1634	13.3261	1.14996	3.31145
2020	27.78	0.0427108	7.4937	0.000724266	9.001	0.141583	28	-6.1	78.7		37.1974	0.0571897	10.0341	0.000969792	12.0523	0.18958	37.492	-8.1679	105.379		17.4072	2.26119	1.67436	1.52232	19.1005	2.1613	30.1634	0.0146256	1.14996	3.61881
2021	25.2	0.0406493	7.77784	0.0127499	13.886	0.261259	28	1.5	78.7		33.7428	0.0544294	10.4145	0.0170721	18.5934	0.349825	37.492	2.0085	105.379		16.1152	2.38396	1.6857	1.57299	21.2862	2.35685	30.1634	12.2825	1.14996	3.97293
2022	29.31	0.0424257	7.73276	0.00921159	15.353	0.0552888	28	2.6	78.7		39.2461	0.056808	10.3542	0.0123343	20.5577	0.0740317	37.492	3.4814	105.379		18.1607	2.26119	1.68393	1.54755	21.932	2.01587	30.1634	14.2048	1.14996	3.39458
2023	32.09	0.0545284	7.51143	0.00607083	21.812	0.0682607	28	1.9	78.7		42.9685	0.0730135	10.0578	0.00812884	29.2063	0.0914011	37.492	2.5441	105.379		19.5075	2.16233	1.67527	1.54755	24.7078	2.04003	30.1634	12.9732	1.14996	3.41761
2013	40.95	0.081176	8.65914	0.0144454	1.954	0.22758	28	7.2	78.7		54.8321	0.108695	11.5946	0.0193423	2.61641	0.30473	37.492	9.6408	105.379		23.6496	1.89669	1.71918	1.57299	15.8163	2.29554	30.1634	22.4514	1.14996	3.94645
2014	34.29	0.081768	8.19072	0.00647524	2.333	0.103134	28	1	79.7		45.9143	0.109487	10.9674	0.00867034	3.12389	0.138096	37.492	1.339	106.718		20.5545	1.89669	1.7019	1.54755	15.9951	2.10057	30.1634	11.4135	1.1504	3.57496
2015	31.52	0.0649412	7.92938	0.0361753	2.538	0.0751407	23	3.1	80.7		42.2053	0.0869562	10.6174	0.0484388	3.39838	0.100613	30.797	4.1509	108.057		19.2344	2.01034	1.69184	1.65058	16.0949	2.05213	25.0748	15.0876	1.15083	3.47187
2016	29.21	0.0619349	8.02052	0.0181016	2.91	0.202305	23	3.4	81.7		39.1122	0.0829308	10.7395	0.0242381	3.89649	0.270886	30.797	4.5526	109.396		18.1095	2.08019	1.69531	1.57299	16.2727	2.25885	25.0748	15.6165	1.15125	3.82945
2017	26.94	0.0614918	8.25282	0.00332084	3.155	0.199742	23	4.2	82.7		36.0727	0.0823375	11.0505	0.00444661	4.22454	0.267455	30.797	5.6238	110.735		16.9881	2.08019	1.70416	1.52232	16.3863	2.25885	25.0748	17.0376	1.15167	3.84944
2018	25.2	0.0658025	7.93626	0.0183136	3.373	0.147675	23	4.2	83.7		33.7428	0.0881095	10.6266	0.024522	4.51645	0.197737	30.797	5.6238	112.074		16.1152	2.01034	1.69213	1.57299	16.4925	2.17347	25.0748	17.0376	1.15209	3.6778
2019	19.09	0.0660789	7.6923	0.0113639	4.452	0.200821	23	2.1	84.7		25.5615	0.0884797	10.3	0.0152163	5.96123	0.268899	30.797	2.8119	113.413		12.9412	2.01034	1.68245	1.57299	16.9998	2.25885	25.0748	13.3261	1.1525	3.80039
2020	11.17	0.0536448	8.052	0.0194177	3.132	0.231707	23	-6.1	85.7		14.9566	0.0718304	10.7816	0.0260003	4.19375	0.310256	30.797	-8.1679	114.752		8.4761	2.16233	1.69647	1.59865	16.3756	2.30779	25.0748	0.0146256	1.1529	3.91509
2021	18.5	0.05319	6.85434	0.0196406	4.594	-0.0548241	23	1.5	86.7		24.7715	0.0712214	9.17796	0.0262987	6.15137	-0.0734095	30.797	2.0085	116.091		12.6241	2.16233	1.64791	1.59865	17.0664	1.84762	25.0748	12.2825	1.1533	3.04471
2022	20.36	0.0520657	6.71991	0.0259592	4.175	0.141046	23	2.6	87.7		27.262	0.069716	8.99796	0.0347593	5.59032	0.188861	30.797	3.4814	117.43		13.6165	2.16233	1.6421	1.59865	16.8699	2.1613	25.0748	14.2048	1.1537	3.54908
2023	18.99	0.0644701	6.48862	0.0223625	4.477	0.0915651	23	1.9	88.7		25.4276	0.0863255	8.68826	0.0299434	5.9947	0.122606	30.797	2.5441	118.769		12.8891	2.01034	1.63191	1.59865	17.0103	2.07633	25.0748	12.9732	1.15409	3.38839
2013	14.14	0.0581708	11.7628	0.0202069	0.063	0.456887	20	7.2	75.2		18.9335	0.0778907	15.7504	0.027057	0.084357	0.611772	26.78	9.6408	100.693		10.2082	2.08019	1.82098	1.59865	14.8994	2.6783	21.9858	22.4514	1.14839	4.87713
2014	16	0.0611569	11.042	-0.0364482	0.042	0.00260721	20	1	76.2		21.424	0.0818891	14.7852	-0.0488042	0.056238	0.00349105	26.78	1.339	102.032		11.255	2.08019	1.79936	1.39933	14.8921	1.93155	21.9858	11.4135	1.14885	3.47554
2015	15.42	0.0611785	10.1989	0.0563404	0.046	0.134495	20	3.1	77.2		20.6474	0.081918	13.6564	0.0754398	0.061594	0.180088	26.78	4.1509	103.371		10.9342	2.08019	1.77258	1.73006	14.8921	2.14914	21.9858	15.0876	1.1493	3.80953
2016	15.42	0.0599536	10.0907	-0.0392058	-0.024	0.040778	6	3.4	78.2		20.6474	0.0802779	13.5114	-0.0524966	-0.032136	0.0546018	8.034	4.5526	104.71		10.9342	2.08019	1.76891	1.39933	14.8593	1.99174	7.08651	15.6165	1.14974	3.52321
2017	15.42	0.0583359	8.05338	-0.0141501	0.014	0.0426172	23	4.2	79.2		20.6474	0.0781118	10.7835	-0.018947	0.018746	0.0570644	30.797	5.6238	106.049		10.9342	2.08019	1.69647	1.4725	14.8776	2.0038	25.0748	17.0376	1.15018	3.39938
2018	15.42	0.0511019	8.60017	-0.0433502	0.014	0.251278	18	4.2	80.2		20.6474	0.0684254	11.5156	-0.0580459	0.018746	0.336461	24.102	5.6238	107.388		10.9342	2.16233	1.71726	1.37536	14.8776	2.34457	19.9111	17.0376	1.15061	4.02623
2019	11.6	0.0502617	9.14353	-0.00845226	0.043	0.0191257	5	2.1	81.2		15.5324	0.0673005	12.2432	-0.0113176	0.057577	0.0256093	6.695	2.8119	108.727		8.73023	2.16233	1.73662	1.49731	14.8921	1.96764	5.97737	13.3261	1.15104	3.41704
2020	13.49	0.0444203	8.7867	-0.000450106	0.037	0.0233049	5	-6.1	82.2		18.0631	0.0594788	11.7654	-0.000602692	0.049543	0.0312053	6.695	-8.1679	110.066		9.83574	2.26119	1.72407	1.52232	14.8885	1.96764	5.97737	0.0146256	1.15146	3.39235
2021	14.27	0.0408088	8.15049	0.0266338	0.07	0.0423891	5	1.5	83.2		19.1075	0.054643	10.9135	0.0356626	0.09373	0.056759	6.695	2.0085	111.405		10.2848	2.38396	1.70019	1.62451	14.903	2.0038	5.97737	12.2825	1.15188	3.40684
2022	13.76	0.0328514	9.77613	0.0531328	0.084	0.286372	5	2.6	84.2		18.4246	0.0439881	13.0902	0.0711449	0.112476	0.383452	6.695	3.4814	112.744		9.99031	2.54333	1.75848	1.70335	14.9103	2.39371	5.97737	14.2048	1.15229	4.20928
2023	13.76	0.0400884	9.79345	-0.0820293	0.046	0.0499841	5	1.9	85.2		18.4246	0.0536784	13.1134	-0.109837	0.061594	0.0669287	6.695	2.5441	114.083		9.99031	2.38396	1.75898	1.25867	14.8921	2.01587	5.97737	12.9732	1.1527	3.54587
2013	20.27	0.0921171	9.35028	0.0230508	17.267	0.171536	18	7.2	79.1		27.1415	0.123345	12.52	0.030865	23.1205	0.229687	24.102	9.6408	105.915		13.5691	1.84943	1.74393	1.59865	22.7634	2.21002	19.9111	22.4514	1.15013	3.85412
2014	20.74	0.100239	8.18686	0.0247437	19.285	0.0921046	18	1	80.1		27.7709	0.13422	10.9622	0.0331318	25.8226	0.123328	24.102	1.339	107.254		13.8174	1.80699	1.70161	1.59865	23.631	2.07633	19.9111	11.4135	1.15057	3.53312
2015	24.25	0.101469	7.82894	0.0379862	16.494	0.153878	18	3.1	81.1		32.4708	0.135867	10.4829	0.0508635	22.0855	0.206042	24.102	4.1509	108.593		15.634	1.76857	1.68776	1.65058	22.4299	2.18564	19.9111	15.0876	1.151	3.68883
2016	23.83	0.0962064	7.73089	0.0328236	16.786	0.225812	18	3.4	82.1		31.9084	0.12882	10.3517	0.0439508	22.4765	0.302362	24.102	4.5526	109.932		15.4206	1.80699	1.68393	1.62451	22.5563	2.29554	19.9111	15.6165	1.15142	3.86553
2017	27.88	0.0988058	7.19393	0.0296127	14.348	0.0658334	18	4.2	83.1		37.3313	0.132301	9.63267	0.0396513	19.212	0.0881509	24.102	5.6238	111.271		17.4552	1.80699	1.66211	1.62451	21.49	2.04003	19.9111	17.0376	1.15184	3.39077
2018	24.89	0.0895008	7.25642	0.0321093	16.07	0.200615	18	4.2	84.1		33.3277	0.119842	9.71635	0.0429943	21.5177	0.268624	24.102	5.6238	112.61		15.9603	1.84943	1.6649	1.62451	22.2448	2.25885	19.9111	17.0376	1.15225	3.76076
2019	30.9	0.0859638	6.96859	0.021235	16.182	0.0988141	18	2.1	85.1		41.3751	0.115106	9.33094	0.0284337	21.6677	0.132312	24.102	2.8119	113.949		18.935	1.84943	1.6527	1.59865	22.2936	2.08845	19.9111	13.3261	1.15266	3.45158
2020	20.12	0.0709636	7.18097	0.0138337	12.424	0.203243	18	-6.1	86.1		26.9407	0.0950203	9.61532	0.0185234	16.6357	0.272142	24.102	-8.1679	115.288		13.4901	1.94984	1.6618	1.57299	20.6414	2.25885	19.9111	0.0146256	1.15306	3.75376
2021	20.24	0.0645993	7.45855	0.0143266	16.061	0.233877	18	1.5	87.1		27.1014	0.0864985	9.987	0.0191833	21.5057	0.313162	24.102	2.0085	116.627		13.5533	2.01034	1.67316	1.57299	22.2415	2.30779	19.9111	12.2825	1.15346	3.86129
2022	26.5	0.0651807	7.29381	0.0248207	15.097	0.100713	18	2.6	88.1		35.4835	0.0872769	9.76641	0.0332349	20.2149	0.134854	24.102	3.4814	117.966		16.7682	2.01034	1.66644	1.59865	21.8177	2.08845	19.9111	14.2048	1.15386	3.48028
2023	36.32	0.0744294	6.90711	0.0177906	17.897	0.0531784	18	1.9	89.1		48.6325	0.0996609	9.24861	0.0238216	23.9641	0.0712059	24.102	2.5441	119.305		21.5107	1.94984	1.65015	1.57299	23.0343	2.01587	19.9111	12.9732	1.15425	3.32649
2013	50.13	0.0905133	6.10246	0.0836691	5.286	0.229172	45	7.2	53.4		67.1241	0.121197	8.1712	0.112033	7.07795	0.306861	60.255	9.6408	71.5026		27.7468	1.84943	1.61425	1.81143	17.3914	2.30779	47.1224	22.4514	1.13666	3.72535
2014	58.99	0.0895208	5.63904	0.0492679	3.136	0.00249681	45	1	54.4		78.9876	0.119868	7.55068	0.0659697	4.1991	0.00334323	60.255	1.339	72.8416		31.556	1.84943	1.5922	1.70335	16.3792	1.93155	47.1224	11.4135	1.13729	3.07541
2015	76.45	0.0887767	5.18194	0.0634401	3.924	0.0399673	45	3.1	55.4		102.367	0.118872	6.93862	0.0849463	5.25424	0.0535162	60.255	4.1509	74.1806		38.729	1.84943	1.56932	1.73006	16.7502	1.99174	47.1224	15.0876	1.13791	3.12569
2016	91.59	0.0930083	4.75403	0.0363258	6.551	0.0597445	45	3.4	56.4		122.639	0.124538	6.36565	0.0486402	8.77179	0.0799979	60.255	4.5526	75.5196		44.6704	1.84943	1.54675	1.65058	17.9777	2.02795	47.1224	15.6165	1.13852	3.13673
2017	73.8	0.081043	5.22797	0.0224301	6.775	0.208254	45	4.2	57.4		98.8182	0.108517	7.00026	0.0300339	9.07173	0.278852	60.255	5.6238	76.8586		37.6641	1.89669	1.57163	1.59865	18.0812	2.27107	47.1224	17.0376	1.13912	3.56929
2018	70.07	0.0773494	6.21442	0.0626462	7.135	0.425671	45	4.2	58.4		93.8237	0.103571	8.32111	0.0838833	9.55377	0.569974	60.255	5.6238	78.1976		36.1504	1.94984	1.61942	1.73006	18.2465	2.62856	47.1224	17.0376	1.13971	4.25674
2019	60.09	0.0822203	6.05512	0.0124583	7.072	0.0418019	45	2.1	59.4		80.4605	0.110093	8.1078	0.0166817	9.46941	0.0559728	60.255	2.8119	79.5366		32.019	1.89669	1.61217	1.57299	18.2189	2.0038	47.1224	13.3261	1.1403	3.23046
2020	37.19	0.0742568	6.78129	0.0405539	6.05	0.320475	45	-6.1	60.4		49.7974	0.0994299	9.08015	0.0543017	8.10095	0.429116	60.255	-8.1679	80.8756		21.9185	1.94984	1.64469	1.65058	17.7459	2.45528	47.1224	0.0146256	1.14087	4.03819
2021	39.54	0.0665727	7.50727	0.0288787	7.462	0.337614	45	1.5	61.4		52.9441	0.0891409	10.0522	0.0386686	9.99162	0.452065	60.255	2.0085	82.2146		23.0033	2.01034	1.67497	1.62451	18.3976	2.47996	47.1224	12.2825	1.14143	4.15385
2022	36.2	0.0654406	7.74933	0.0109839	8.978	0.299985	45	2.6	62.4		48.4718	0.0876249	10.3764	0.0147074	12.0215	0.40168	60.255	3.4814	83.5536		21.4548	2.01034	1.68481	1.54755	19.0903	2.41832	47.1224	14.2048	1.14198	4.07442
2023	46.67	0.0712394	7.91178	0.0162249	6.429	0.185874	45	1.9	63.4		62.4911	0.0953896	10.5939	0.0217251	8.60843	0.248885	60.255	2.5441	84.8926		26.2235	1.94984	1.69097	1.57299	17.9224	2.23442	47.1224	12.9732	1.14252	3.77833
2013	36.25	0.0560352	11.1835	0.0184976	2.428	0.213541	45	7.2	63.4		48.5388	0.0750312	14.9747	0.0247682	3.25109	0.285932	60.255	9.6408	84.8926		21.4792	2.08019	1.80349	1.57299	16.0414	2.2833	47.1224	22.4514	1.14252	4.11791
2014	37.97	0.0528138	10.782	-0.000345054	2.37	0.147945	45	1	63.4		50.8418	0.0707177	14.4372	-0.000462027	3.17343	0.198098	60.255	1.339	84.8926		22.2793	2.16233	1.79122	1.52232	16.0129	2.17347	47.1224	11.4135	1.14252	3.89317
2015	37.25	0.0598408	10.4034	0.00570279	2.04	0.0301334	45	3.1	63.4		49.8777	0.0801268	13.9302	0.00763604	2.73156	0.0403486	60.255	4.1509	84.8926		21.9463	2.08019	1.77912	1.54755	15.8557	1.97968	47.1224	15.0876	1.14252	3.52209
2016	37.23	0.0624645	8.78272	0.0186669	2.31	-0.0612544	45	3.4	63.4		49.851	0.0836399	11.7601	0.0249949	3.09309	-0.0820197	60.255	4.5526	84.8926		21.9359	2.08019	1.7238	1.57299	15.9843	1.83566	47.1224	15.6165	1.14252	3.16431
2017	37.89	0.0569223	8.87702	0.0187962	1.61	0.129163	45	4.2	63.4		50.7347	0.0762189	11.8863	0.0251681	2.15579	0.17295	60.255	5.6238	84.8926		22.2413	2.08019	1.72731	1.59865	15.6514	2.13699	47.1224	17.0376	1.14252	3.69124
2018	35.2	0.0577873	7.9115	0.0091684	2.04	-0.053442	45	4.2	63.4		47.1328	0.0773772	10.5935	0.0122765	2.73156	-0.0715588	60.255	5.6238	84.8926		20.9848	2.08019	1.69097	1.54755	15.8557	1.84762	47.1224	17.0376	1.14252	3.12426
2019	36.03	0.0550225	7.8505	0.010995	2.09	0.149629	45	2.1	63.4		48.2442	0.0736751	10.5118	0.0147222	2.79851	0.200353	60.255	2.8119	84.8926		21.3743	2.16233	1.68863	1.54755	15.8807	2.17347	47.1224	13.3261	1.14252	3.6702
2020	22.98	0.0457098	8.63794	0.00909014	1.197	0.241476	45	-6.1	63.4		30.7702	0.0612055	11.5662	0.0121717	1.60278	0.323337	60.255	-8.1679	84.8926		14.9838	2.26119	1.71863	1.54755	15.45	2.32004	47.1224	0.0146256	1.14252	3.9873
2021	27.06	0.0406783	8.82605	0.00594618	1.544	0.151866	45	1.5	63.4		36.2333	0.0544683	11.8181	0.00796193	2.06742	0.203349	60.255	2.0085	84.8926		17.0476	2.38396	1.72542	1.54755	15.6191	2.17347	47.1224	12.2825	1.14252	3.75016
2022	28.29	0.0432414	8.49159	0.00815444	2.411	0.0155907	45	2.6	63.4		37.8803	0.0579003	11.3702	0.0109188	3.22833	0.020876	60.255	3.4814	84.8926		17.6581	2.26119	1.71312	1.54755	16.0343	1.9556	47.1224	14.2048	1.14252	3.35018
2023	33.13	0.0530764	8.0782	0.0167229	2.62	0.0864701	45	1.9	63.4		44.3611	0.0710693	10.8167	0.0223919	3.50818	0.115783	60.255	2.5441	84.8926		20.0043	2.16233	1.69761	1.57299	16.1341	2.07633	47.1224	12.9732	1.14252	3.52481
2013	46.53	0.0475593	8.9174	0.00952198	0.068	0.371173	30	7.2	15.1		62.3037	0.0636819	11.9404	0.0127499	0.091052	0.497001	40.17	9.6408	20.2189		26.1605	2.26119	1.72865	1.54755	14.903	2.54176	32.1861	22.4514	1.09439	4.39382
2014	4.02	0.0509654	9.12044	0.00709216	0.089	0.192489	33	1	16.1		5.38278	0.0682426	12.2123	0.0094964	0.119171	0.257742	44.187	1.339	21.5579		3.77849	2.16233	1.73583	1.54755	14.914	2.24663	35.205	11.4135	1.0965	3.89976
2015	27.25	0.0490155	10.112	0.0107011	0.121	0.35373	31	3.1	17.1		36.4877	0.0656318	13.5399	0.0143288	0.162019	0.473645	41.509	4.1509	22.8969		17.1442	2.16233	1.76965	1.54755	14.9285	2.50466	33.1943	15.0876	1.09849	4.43237
2016	26.3	0.0522191	9.42959	0.0110649	0.198	0.117354	28	3.4	18.1		35.2157	0.0699213	12.6262	0.014816	0.265122	0.157136	37.492	4.5526	24.2359		16.6711	2.16233	1.74678	1.54755	14.9685	2.12484	30.1634	15.6165	1.10036	3.71162
2017	37.66	0.0442036	5.04077	0.0124253	0.154	0.182669	54	4.2	19.1		50.4267	0.0591886	6.74959	0.0166375	0.206206	0.244593	72.306	5.6238	25.5749		22.1373	2.26119	1.56194	1.57299	14.9467	2.22221	55.9302	17.0376	1.10213	3.47096
2018	54.52	0.0443899	5.18625	0.0138461	0.147	0.114143	18	4.2	20.1		73.0023	0.0594381	6.94439	0.0185399	0.196833	0.152838	24.102	5.6238	26.9139		29.65	2.26119	1.56932	1.57299	14.9431	2.1127	19.9111	17.0376	1.10382	3.31552
2019	52.72	0.0510439	4.84084	0.0121777	0.152	-0.0393115	18	2.1	21.1		70.5921	0.0683478	6.48188	0.016306	0.203528	-0.0526381	24.102	2.8119	28.2529		28.874	2.16233	1.5512	1.57299	14.9431	1.87156	19.9111	13.3261	1.10543	2.90317
2020	40.76	0.0444783	5.43734	0.0104386	0.098	0.0945392	18	-6.1	22.1		54.5776	0.0595564	7.2806	0.0139772	0.131222	0.126588	24.102	-8.1679	29.5919		23.5644	2.26119	1.58223	1.54755	14.9176	2.08845	19.9111	0.0146256	1.10697	3.30441
2021	60.86	0.0407941	5.90086	0.00628565	0.066	0.139224	18	1.5	23.1		81.4915	0.0546233	7.90126	0.00841648	0.088374	0.18642	24.102	2.0085	30.9309		32.3424	2.38396	1.60479	1.54755	14.903	2.1613	19.9111	12.2825	1.10844	3.46843
2022	13.42	0.0361668	7.14213	0.00898557	0.075	0.26869	18	2.6	24.1		17.9694	0.0484273	9.56331	0.0120317	0.100425	0.359776	24.102	3.4814	32.2699		9.797	2.38396	1.65994	1.54755	14.9067	2.36913	19.9111	14.2048	1.10985	3.9326
2023	30.32	0.0425207	7.94218	0.0119595	0.099	0.160829	18	1.9	25.1		40.5985	0.0569352	10.6346	0.0160137	0.132561	0.215351	24.102	2.5441	33.6089		18.6524	2.26119	1.69213	1.57299	14.9176	2.19783	19.9111	12.9732	1.1112	3.71901
2013	21.36	0.0821072	20.1482	0.0188187	7.491	0.103962	49	7.2	64.4		28.601	0.109942	26.9785	0.0251982	10.0304	0.139205	65.611	9.6408	86.2316		14.1426	1.89669	2.02211	1.59865	18.4113	2.10057	51.0448	22.4514	1.14306	4.24759
2014	37.7	0.0707165	17.9189	0.0133055	4.244	-0.0235426	49	1	65.4		50.4803	0.0946893	23.9934	0.017816	5.68272	-0.0315236	65.611	1.339	87.5706		22.1546	2.01034	1.97574	1.57299	16.9015	1.89553	51.0448	11.4135	1.14359	3.74507
2015	39.05	0.0681669	16.8031	0.0213327	4.61	-0.0150313	49	3.1	66.4		52.2879	0.0912755	22.4994	0.0285645	6.17279	-0.020127	65.611	4.1509	88.9096		22.7798	2.01034	1.95102	1.59865	17.0734	1.90753	51.0448	15.0876	1.14411	3.72162
2016	38.76	0.0662922	14.8693	0.0108786	5.161	-0.041886	49	3.4	67.4		51.8996	0.0887653	19.91	0.0145664	6.91058	-0.0560854	65.611	4.5526	90.2486		22.6455	2.01034	1.90501	1.54755	17.3321	1.85958	51.0448	15.6165	1.14463	3.54252
2017	36.61	0.0640751	14.4234	0.0188048	6.01	0.135049	49	4.2	68.4		49.0208	0.0857966	19.313	0.0251796	8.04739	0.18083	65.611	5.6238	91.5876		21.6469	2.01034	1.89373	1.59865	17.7286	2.14914	51.0448	17.0376	1.14513	4.06989
2018	38.6	0.0635896	14.0295	0.0185006	6.736	0.094984	49	4.2	69.4		51.6854	0.0851464	18.7854	0.0247723	9.0195	0.127184	65.611	5.6238	92.9266		22.5731	2.01034	1.88375	1.57299	18.064	2.08845	51.0448	17.0376	1.14563	3.93411
2019	74.21	0.0964507	1.30723	0.0647784	9.433	0.157607	49	2.1	70.4		99.3672	0.129148	1.75038	0.0867383	12.6308	0.211036	65.611	2.8119	94.2656		37.8296	1.80699	1.28983	1.75697	19.2971	2.18564	51.0448	13.3261	1.14612	2.8191
2020	47.93	0.131451	1.05939	0.0859996	6.259	-0.14883	49	-6.1	71.4		64.1783	0.176013	1.41852	0.115153	8.3808	-0.199283	65.611	-8.1679	95.6046		26.7822	1.64426	1.26213	1.83898	17.8429	1.69283	51.0448	0.0146256	1.1466	2.13657
2021	59.5	0.1068	1.0377	-0.000412243	5.042	-0.0473964	49	1.5	72.4		79.6705	0.143006	1.38948	-0.000551994	6.75124	-0.0634637	65.611	2.0085	96.9436		31.7704	1.76857	1.25949	1.52232	17.2763	1.85958	51.0448	12.2825	1.14708	2.34213
2022	62.28	0.100901	1.24989	0.0118598	4.978	0.154654	49	2.6	73.4		83.3929	0.135107	1.6736	0.0158803	6.66554	0.207082	65.611	3.4814	98.2826		32.9367	1.76857	1.28332	1.57299	17.2483	2.18564	51.0448	14.2048	1.14756	2.80487
2023	50.82	0.10963	1.20524	0.00303635	6.297	0.0363999	49	1.9	74.4		68.048	0.146795	1.61381	0.00406568	8.43168	0.0487395	65.611	2.5441	99.6216		28.0501	1.73354	1.27835	1.52232	17.8602	1.99174	51.0448	12.9732	1.14802	2.54614
2013	36.02	0.0732491	14.6083	0.0297794	5.553	0.428177	49	7.2	55.2		48.2308	0.0980806	19.5605	0.0398747	7.43547	0.573329	65.611	9.6408	73.9128		21.3708	1.94984	1.89846	1.62451	17.5168	2.62856	51.0448	22.4514	1.13779	4.99022
2014	37.68	0.079122	11.331	0.0325802	5.308	-0.170291	49	1	56.2		50.4535	0.105944	15.1722	0.0436248	7.10741	-0.22802	65.611	1.339	75.2518		22.1442	1.89669	1.80803	1.62451	17.4019	1.65732	51.0448	11.4135	1.1384	2.9965
2015	45.21	0.0832146	8.96166	0.0387971	5.308	-0.191877	49	3.1	57.2		60.5362	0.111424	11.9997	0.0519494	7.10741	-0.256923	65.611	4.1509	76.5908		25.5749	1.89669	1.73026	1.65058	17.4019	1.6219	51.0448	15.0876	1.139	2.8063
2016	55.98	0.0819261	7.66802	0.0405941	6.252	-0.00443816	49	3.4	58.2		74.9572	0.109699	10.2675	0.0543555	8.37143	-0.00594269	65.611	4.5526	77.9298		30.2772	1.89669	1.68156	1.65058	17.8394	1.91953	51.0448	15.6165	1.1396	3.2278
2017	65.74	0.0797182	7.74215	0.0374443	7.606	0.143935	49	4.2	59.2		88.0259	0.106743	10.3667	0.0501379	10.1844	0.192729	65.611	5.6238	79.2688		34.3762	1.89669	1.68452	1.65058	18.4627	2.1613	51.0448	17.0376	1.14018	3.64075
2018	79.89	0.0830941	6.9957	0.0344128	8.762	0.0435937	49	4.2	60.2		106.973	0.111263	9.36724	0.0460788	11.7323	0.058372	65.611	5.6238	80.6078		40.0975	1.89669	1.65397	1.65058	18.9918	2.0038	51.0448	17.0376	1.14075	3.31422
2019	85.35	0.0835104	6.57728	0.0320867	9.08	-0.00221484	49	2.1	61.2		114.284	0.11182	8.80697	0.0429641	12.1581	-0.00296567	65.611	2.8119	81.9468		42.2471	1.89669	1.63588	1.62451	19.1378	1.93155	51.0448	13.3261	1.14132	3.15978
2020	83.19	0.0832918	5.961	0.0343811	7.573	-0.123461	49	-6.1	62.2		111.391	0.111528	7.98178	0.0460363	10.1402	-0.165314	65.611	-8.1679	83.2858		41.4008	1.89669	1.60761	1.65058	18.449	1.72842	51.0448	0.0146256	1.14187	2.77864
2021	84.38	0.0892504	4.89505	0.0245238	8.474	-0.233005	49	1.5	63.2		112.985	0.119506	6.55447	0.0328374	11.3467	-0.311994	65.611	2.0085	84.6248		41.8669	1.84943	1.55401	1.59865	18.8625	1.56303	51.0448	12.2825	1.14242	2.42898
2022	85.89	0.0788908	5.18352	0.0254063	9.023	0.188321	49	2.6	64.2		115.007	0.105635	6.94073	0.0340191	12.0818	0.252162	65.611	3.4814	85.9638		42.4601	1.89669	1.56932	1.59865	19.1107	2.23442	51.0448	14.2048	1.14295	3.50653
2023	84.99	0.0816567	5.82871	0.0248542	9.119	0.190155	49	1.9	65.2		113.802	0.109338	7.80464	0.0332798	12.2103	0.254618	65.611	2.5441	87.3028		42.1068	1.89669	1.60123	1.59865	19.1548	2.23442	51.0448	12.9732	1.14348	3.57782
2013	30.39	0.0592426	11.3416	0.00988358	0.12	0.116509	49	7.2	66.4		40.6922	0.0793258	15.1864	0.0132341	0.16068	0.156006	65.611	9.6408	88.9096		18.6851	2.08019	1.80849	1.54755	14.9285	2.12484	51.0448	22.4514	1.14411	3.84275
2014	27.46	0.0571916	10.5779	-0.00524166	0.2	0.110183	49	1	67.4		36.7689	0.0765795	14.1638	-0.00701858	0.2678	0.147535	65.611	1.339	90.2486		17.248	2.08019	1.78462	1.49731	14.9685	2.1127	51.0448	11.4135	1.14463	3.77037
2015	28.11	0.058016	9.93963	0.0172326	0.195	0.210757	49	3.1	68.4		37.6393	0.0776835	13.3092	0.0230745	0.261105	0.282204	65.611	4.1509	91.5876		17.5697	2.08019	1.76397	1.57299	14.9649	2.27107	51.0448	15.0876	1.14513	4.00611
2016	31.94	0.0588486	8.79543	0.0156203	0.172	-0.0326384	49	3.4	69.4		42.7677	0.0787983	11.7771	0.0209156	0.230308	-0.0437028	65.611	4.5526	92.9266		19.4357	2.08019	1.72434	1.57299	14.954	1.88354	51.0448	15.6165	1.14563	3.24787
2017	30.27	0.0597058	8.38383	0.0453436	0.181	0.127378	49	4.2	70.4		40.5315	0.0799461	11.2259	0.0607151	0.242359	0.17056	65.611	5.6238	94.2656		18.627	2.08019	1.70922	1.67686	14.9576	2.13699	51.0448	17.0376	1.14612	3.65259
2018	26.46	0.0563046	8.02331	0.00210008	0.242	0.117467	49	4.2	71.4		35.4299	0.0753918	10.7432	0.00281201	0.324038	0.157289	65.611	5.6238	95.6046		16.7496	2.08019	1.69531	1.52232	14.9867	2.12484	51.0448	17.0376	1.1466	3.60227
2019	26.93	0.0300069	8.53224	-0.00852167	0.149	0.151351	41	2.1	72.4		36.0593	0.0401792	11.4247	-0.0114105	0.199511	0.202659	54.899	2.8119	96.9436		16.9844	2.54333	1.7145	1.49731	14.9431	2.17347	43.1716	13.3261	1.14708	3.72642
2020	42.89	0.0510918	7.82366	0.00218039	0.105	-0.0201129	35	-6.1	73.4		57.4297	0.0684119	10.4759	0.00291954	0.140595	-0.0269311	46.865	-8.1679	98.2826		24.5312	2.16233	1.68776	1.52232	14.9212	1.89553	37.2084	0.0146256	1.14756	3.19919
2021	35	0.0468244	7.34384	0.0120141	0.109	-0.0175609	34	1.5	74.4		46.865	0.0626979	9.83341	0.0160868	0.145951	-0.0235141	45.526	2.0085	99.6216		20.8933	2.26119	1.66828	1.57299	14.9249	1.90753	36.2076	12.2825	1.14802	3.18229
2022	49.71	0.0455971	7.33513	0.0121666	0.147	0.095552	31	2.6	75.4		66.5617	0.0610545	9.82174	0.016291	0.196833	0.127944	41.509	3.4814	100.961		27.5638	2.26119	1.66798	1.57299	14.9431	2.08845	33.1943	14.2048	1.14848	3.48348
2023	55.09	0.0528005	6.9481	0.010442	0.191	0.0211291	31	1.9	76.4		73.7655	0.0706998	9.30351	0.0139818	0.255749	0.0282919	41.509	2.5441	102.3		29.8968	2.16233	1.65175	1.54755	14.9649	1.96764	33.1943	12.9732	1.14894	3.25004
2013	34.48	0.241205	5.98752	-0.105723	6.75	0.0783934	31	7.2	31.6		46.1687	0.322973	8.01729	-0.141563	9.03825	0.104969	41.509	9.6408	42.3124		20.6464	1.39157	1.60902	1.19118	18.0708	2.05213	33.1943	22.4514	1.11891	3.30191
2014	35.68	0.237779	5.76867	-0.110726	10.006	-0.0247609	31	1	32.6		47.7755	0.318386	7.72425	-0.148262	13.398	-0.0331548	41.509	1.339	43.6514		21.2131	1.39157	1.59836	1.1691	19.5572	1.89553	33.1943	11.4135	1.11995	3.02974
2015	35.26	0.245787	5.11922	-0.0349502	9.67	0.0372593	26	3.1	33.6		47.2131	0.329109	6.85464	-0.0467983	12.9481	0.0498902	34.814	4.1509	44.9904		21.0129	1.37921	1.56584	1.39933	19.4053	1.99174	28.1321	15.0876	1.12097	3.11875
2016	35.89	0.230648	4.83844	-0.0310971	9.785	0.0144585	25	3.4	34.6		48.0567	0.308837	6.47867	-0.041639	13.1021	0.0193599	33.475	4.5526	46.3294		21.3113	1.40445	1.5512	1.42351	19.456	1.9556	27.1205	15.6165	1.12196	3.03354
2017	30.34	0.229558	4.26888	-0.000314123	9.614	0.0149474	25	4.2	35.6		40.6253	0.307378	5.71603	-0.000420611	12.8731	0.0200146	33.475	5.6238	47.6684		18.6633	1.40445	1.5194	1.52232	19.3783	1.9556	27.1205	17.0376	1.12292	2.97134
2018	33.51	0.217554	4.09891	-0.0819922	11.865	0.0149819	31	4.2	36.6		44.8699	0.291305	5.48844	-0.109788	15.8872	0.0200608	41.509	5.6238	49.0074		20.1858	1.43187	1.50926	1.25867	20.3919	1.9556	33.1943	17.0376	1.12385	2.95151
2019	31.44	0.224543	3.77267	-0.0375265	14.026	0.0150028	31	2.1	37.6		42.0982	0.300664	5.05161	-0.050248	18.7808	0.0200887	41.509	2.8119	50.3464		19.1948	1.41786	1.48912	1.39933	21.3487	1.9556	33.1943	13.3261	1.12476	2.91212
2020	30.49	0.223847	3.53843	-0.0366699	15.901	0.023658	31	-6.1	38.6		40.8261	0.299731	4.73796	-0.049101	21.2914	0.031678	41.509	-8.1679	51.6854		18.7359	1.41786	1.47429	1.39933	22.17	1.96764	33.1943	0.0146256	1.12565	2.90087
2021	36.24	0.229548	3.92116	0.0763939	14.759	0.0138675	31	1.5	39.6		48.5254	0.307365	5.25043	0.102291	19.7623	0.0185686	41.509	2.0085	53.0244		21.4757	1.40445	1.4984	1.7841	21.6704	1.9556	33.1943	12.2825	1.12651	2.93027
2022	36.04	0.213953	3.39795	-0.00544256	14.21	0.00466262	37	2.6	40.6		48.2576	0.286483	4.54986	-0.00728759	19.0272	0.00624324	49.543	3.4814	54.3634		21.3813	1.43187	1.46491	1.49731	21.4309	1.94357	39.1975	14.2048	1.12735	2.84716
2023	42.19	0.215036	3.04615	0.000613552	15.261	0.0118131	37	1.9	41.6		56.4924	0.287933	4.0788	0.000821546	20.4345	0.0158177	49.543	2.5441	55.7024		24.2135	1.43187	1.4407	1.52232	21.8896	1.9556	39.1975	12.9732	1.12817	2.81743
2013	1.6	0.102557	1.44837	-0.0312916	-0.049	-0.00364743	41	7.2	32		2.1424	0.137324	1.93937	-0.0418995	-0.065611	-0.00488391	54.899	9.6408	42.848		1.82401	1.76857	1.30481	1.42351	14.8448	1.93155	43.1716	22.4514	1.11933	2.52031
2014	1.6	0.100966	1.57066	0.137262	-0.192	0.0994989	41	1	33		2.1424	0.135193	2.10312	0.183793	-0.257088	0.133229	54.899	1.339	44.187		1.82401	1.76857	1.31695	2.0087	14.7755	2.08845	43.1716	11.4135	1.12037	2.75038
2015	1.6	0.109454	1.19472	0.181174	-0.117	-0.0417059	41	3.1	34		2.1424	0.146559	1.59973	0.242592	-0.156663	-0.0558442	54.899	4.1509	45.526		1.82401	1.73354	1.27752	2.18602	14.812	1.85958	43.1716	15.0876	1.12137	2.37564
2016	1.6	0.123619	1.92118	-0.311785	0.024	-0.0219993	41	3.4	35		2.1424	0.165525	2.57246	-0.41748	0.032136	-0.0294571	54.899	4.5526	46.865		1.82401	1.67174	1.35035	0.651965	14.8812	1.89553	43.1716	15.6165	1.12235	2.55963
2017	1.6	0.169218	1.9594	-0.0677811	0.041	-0.00636238	51	4.2	36		2.1424	0.226582	2.62363	-0.0907589	0.054899	-0.00851923	68.289	5.6238	48.204		1.82401	1.53144	1.35373	1.30472	14.8885	1.91953	53.0024	17.0376	1.12329	2.59852
2018	4.35	0.189817	1.71559	-0.0449415	0.14	-0.0237651	52	4.2	37		5.82465	0.254165	2.29718	-0.0601767	0.18746	-0.0318215	69.628	5.6238	49.543		4.02058	1.49485	1.33155	1.37536	14.9394	1.89553	53.9795	17.0376	1.12421	2.52399
2019	46.1	0.187418	1.5569	-0.0383115	0.211	0.0258973	54	2.1	38		61.7279	0.250952	2.08469	-0.0512991	0.282529	0.0346764	72.306	2.8119	50.882		25.9712	1.49485	1.31545	1.39933	14.9722	1.96764	55.9302	13.3261	1.12511	2.58834
2020	46.08	0.181128	1.3995	0.0190912	0.247	0.00198286	52	-6.1	39		61.7011	0.242531	1.87393	0.0255631	0.330733	0.00265505	69.628	-8.1679	52.221		25.9612	1.51265	1.29937	1.59865	14.9904	1.93155	53.9795	0.0146256	1.12599	2.50979
2021	53.86	0.182145	1.17254	0.0877586	0.26	0.0185512	46	1.5	40		72.1185	0.243893	1.57003	0.117509	0.34814	0.02484	61.594	2.0085	53.56		29.3673	1.51265	1.275	1.83898	14.9976	1.9556	48.0994	12.2825	1.12685	2.49339
2022	66.9	0.187801	1.25239	-0.0882731	0.262	-0.0324343	45	2.6	41		89.5791	0.251466	1.67694	-0.118198	0.350818	-0.0434295	60.255	3.4814	54.899		34.8535	1.49485	1.28414	1.23596	14.9976	1.88354	47.1224	14.2048	1.12768	2.41872
2023	8.7	0.180076	1.50099	-0.0438262	0.16	0.0187252	44	1.9	42		11.6493	0.241121	2.00983	-0.0586833	0.21424	0.025073	58.916	2.5441	56.238		6.95661	1.51265	1.31017	1.37536	14.9467	1.96764	46.1367	12.9732	1.1285	2.57795
2013	78.91	0.404682	0.732226	0.0590331	0.507	-0.122568	44	7.2	49.5		105.66	0.541869	0.980451	0.0790453	0.678873	-0.164119	58.916	9.6408	66.2805		39.709	1.19565	1.22122	1.73006	15.1174	1.7403	46.1367	22.4514	1.13407	2.12529
2014	81.39	0.348962	0.667648	0.0827506	0.393	0.174439	44	1	50.5		108.981	0.467261	0.89398	0.110803	0.526227	0.233574	58.916	1.339	67.6195		40.6915	1.24478	1.21218	1.81143	15.063	2.21002	46.1367	11.4135	1.13476	2.67894
2015	90.61	0.280343	0.749085	0.0144326	0.265	-0.0607265	44	3.1	51.5		121.327	0.37538	1.00302	0.0193253	0.354835	-0.0813128	58.916	4.1509	68.9585		44.293	1.32392	1.22319	1.57299	14.9976	1.83566	46.1367	15.0876	1.13542	2.24536
2016	83.4	0.251898	1.07186	0.0183385	0.359	0.0620396	44	3.4	52.5		111.673	0.337291	1.43523	0.0245553	0.480701	0.0830711	58.916	4.5526	70.2975		41.483	1.36732	1.26387	1.57299	15.0448	2.02795	46.1367	15.6165	1.13608	2.56307
2017	85.18	0.22677	1.33162	-0.0931728	0.352	-0.0196679	44	4.2	53.5		114.056	0.303645	1.78304	-0.124758	0.471328	-0.0263354	58.916	5.6238	71.6365		42.1828	1.41786	1.29224	1.23596	15.0412	1.89553	46.1367	17.0376	1.13672	2.44947
2018	96.99	0.354569	0.370343	0.60331	0.206	-0.159259	44	4.2	54.5		129.87	0.474768	0.49589	0.807832	0.275834	-0.213248	58.916	5.6238	72.9755		46.7382	1.24478	1.16977	4.25157	14.9722	1.68099	46.1367	17.0376	1.13736	1.96636
2019	76.16	0.304468	0.353784	-0.0815534	0.171	-0.119146	44	2.1	55.5		101.978	0.407683	0.473717	-0.1092	0.228969	-0.159536	58.916	2.8119	74.3145		38.6124	1.29507	1.16625	1.25867	14.954	1.7403	46.1367	13.3261	1.13797	2.02964
2020	91.16	0.227996	0.94634	-0.0980111	0.197	0.0210559	44	-6.1	56.5		122.063	0.305287	1.26715	-0.131237	0.263783	0.0281938	58.916	-8.1679	75.6535		44.5034	1.40445	1.24874	1.21346	14.9649	1.96764	46.1367	0.0146256	1.13858	2.45707
2021	86.09	0.233516	1.95156	-0.333886	0.465	0.0517844	44	1.5	57.5		115.275	0.312677	2.61314	-0.447073	0.622635	0.0693393	58.916	2.0085	76.9925		42.5359	1.40445	1.35306	0.603882	15.0957	2.01587	46.1367	12.2825	1.13918	2.72758
2022	87.87	0.157275	2.29266	0.0281236	0.228	0.185664	44	2.6	58.5		117.658	0.210591	3.06987	0.0376575	0.305292	0.248605	58.916	3.4814	78.3315		43.2311	1.57238	1.38278	1.62451	14.9831	2.23442	46.1367	14.2048	1.13977	3.0897
2023	92.91	0.167711	1.85646	0.218805	0.194	0.2063	44	1.9	59.5		124.406	0.224566	2.4858	0.29298	0.259766	0.276235	58.916	2.5441	79.6705		45.1789	1.55131	1.34488	2.3396	14.9649	2.27107	46.1367	12.9732	1.14035	3.05433
2013	53.83	0.0869272	6.45549	-0.159377	1.653	0.00253225	46	7.2	39.7		72.0784	0.116396	8.6439	-0.213405	2.21337	0.00339068	61.594	9.6408	53.1583		29.3544	1.84943	1.63024	1.04102	15.6694	1.93155	48.0994	22.4514	1.12659	3.14889
2014	68.18	0.0914493	6.12161	-0.0134889	1.731	0.00211003	36	1	40.7		91.293	0.122451	8.19683	-0.0180617	2.31781	0.00282533	48.204	1.339	54.4973		35.3781	1.84943	1.61529	1.4725	15.7088	1.93155	38.2001	11.4135	1.12744	3.12001
2015	69.8	0.0903706	5.92931	-0.00578193	1.756	0.00406223	42	3.1	41.7		93.4622	0.121006	7.93934	-0.007742	2.35128	0.00543933	56.238	4.1509	55.8363		36.0408	1.84943	1.6062	1.49731	15.7196	1.94357	44.1614	15.0876	1.12826	3.12177
2016	69.71	0.0893125	5.88654	-0.0253289	1.823	0.00105649	41	3.4	42.7		93.3417	0.119589	7.88208	-0.0339154	2.441	0.00141464	54.899	4.5526	57.1753		36.0042	1.84943	1.60408	1.4479	15.7519	1.93155	43.1716	15.6165	1.12906	3.09835
2017	69.81	0.0868706	5.98978	-0.040922	1.925	0.00711918	41	4.2	43.7		93.4756	0.11632	8.02031	-0.0547946	2.57757	0.00953258	54.899	5.6238	58.5143		36.0469	1.84943	1.60902	1.39933	15.802	1.94357	43.1716	17.0376	1.12984	3.12724
2018	69.7	0.0856987	6.02508	-0.0434425	2.097	0.000598004	40	4.2	44.7		93.3283	0.114751	8.06758	-0.0581695	2.80788	0.000800727	53.56	5.6238	59.8533		36.0012	1.89669	1.61077	1.37536	15.8843	1.93155	42.1803	17.0376	1.13061	3.11128
2019	69.64	0.080646	6.64907	-0.105432	2.242	0.00725873	42	2.1	45.7		93.248	0.107985	8.90311	-0.141173	3.00204	0.00971944	56.238	2.8119	61.1923		35.9768	1.89669	1.63884	1.19118	15.9522	1.94357	44.1614	13.3261	1.13136	3.1852
2020	67.73	0.0806537	6.8658	-0.0493678	2.279	0.000234697	45	-6.1	46.7		90.6905	0.107995	9.19331	-0.0661034	3.05158	0.00031426	60.255	-8.1679	62.5313		35.1943	1.89669	1.64823	1.3516	15.9701	1.93155	47.1224	0.0146256	1.13209	3.18364
2021	43.45	0.0784211	5.08205	-0.166083	2.624	0.00172767	68	1.5	47.7		58.1795	0.105006	6.80487	-0.222385	3.51354	0.00231336	91.052	2.0085	63.8703		24.784	1.89669	1.56389	1.0204	16.1341	1.93155	69.4581	12.2825	1.13281	3.02073
2022	50.27	0.0818546	5.69971	-0.152575	2.865	0.0037273	46	2.6	48.7		67.3115	0.109603	7.63191	-0.204298	3.83624	0.00499085	61.594	3.4814	65.2093		27.8088	1.89669	1.59511	1.06184	16.2514	1.93155	48.0994	14.2048	1.13352	3.08103
2023	50.22	0.0844726	6.21794	-0.102156	2.31	0.00741976	52	1.9	49.7		67.2446	0.113109	8.32582	-0.136786	3.09309	0.00993506	69.628	2.5441	66.5483		27.786	1.89669	1.61976	1.19118	15.9843	1.94357	53.9795	12.9732	1.13421	3.14812
2013	36.05	0.0844726	6.21794	-0.428031	0.477	0.575951	44	7.2	27.2		48.2709	0.113109	8.32582	-0.573133	0.638703	0.771198	58.916	9.6408	36.4208		21.3848	1.89669	1.61976	0.430204	15.1029	2.87823	46.1367	22.4514	1.11388	4.66204
2014	36.05	0.248153	1.01652	-0.428031	0.477	0.575951	44	1	28.2		48.2709	0.332277	1.36112	-0.573133	0.638703	0.771198	58.916	1.339	37.7598		21.3848	1.37921	1.25684	0.430204	15.1029	2.87823	46.1367	11.4135	1.11509	3.61746
2015	36.05	0.472293	0.409289	-0.204882	0.125	0.897911	44	3.1	29.2		48.2709	0.6324	0.548038	-0.274337	0.167375	1.2023	58.916	4.1509	39.0988		21.3848	1.14338	1.17553	0.920472	14.9322	3.42275	46.1367	15.0876	1.11626	4.02357
2016	36.05	0.671026	0.0683909	0.214087	0.118	0.154273	44	3.4	30.2		48.2709	0.898504	0.0915755	0.286663	0.158002	0.206572	58.916	4.5526	40.4378		21.3848	1.03103	1.11788	2.3396	14.9285	2.18564	46.1367	15.6165	1.11739	2.44328
2017	36.05	0.511472	0.208583	-0.242094	0.097	0.00853438	44	4.2	31.2		48.2709	0.684861	0.279293	-0.324164	0.129883	0.0114275	58.916	5.6238	41.7768		21.3848	1.11834	1.14303	0.82576	14.9176	1.94357	46.1367	17.0376	1.11848	2.22155
2018	62.3	0.313949	0.0682766	-0.344449	0.112	0.0781879	44	4.2	32.2		83.4197	0.420378	0.0914223	-0.461218	0.149968	0.104694	58.916	5.6238	43.1158		32.9461	1.28605	1.11788	0.588269	14.9249	2.05213	46.1367	17.0376	1.11954	2.29403
2019	3.85	0.162952	0.818869	-0.209974	0.132	0.238867	50	2.1	33.2		5.15515	0.218192	1.09647	-0.281155	0.176748	0.319843	66.95	2.8119	44.4548		3.65589	1.55131	1.23289	0.901112	14.9358	2.32004	52.0242	13.3261	1.12056	2.86035
2020	3.03	0.170588	1.47226	-0.283991	0.181	0.054061	50	-6.1	34.2		4.05717	0.228418	1.97136	-0.380263	0.242359	0.0723877	66.95	-8.1679	45.7938		3.02507	1.53144	1.30712	0.718986	14.9576	2.01587	52.0242	0.0146256	1.12156	2.63498
2021	1.59	0.14182	0.630801	-0.271672	0.211	0.136465	65	1.5	35.2		2.12901	0.189897	0.844642	-0.363769	0.282529	0.182726	87.035	2.0085	47.1328		1.81727	1.61868	1.20705	0.753744	14.9722	2.14914	66.5788	12.2825	1.12253	2.59412
2022	1.1	0.138721	1.13978	-0.293752	0.222	-0.0389515	61	2.6	36.2		1.4729	0.185747	1.52616	-0.393334	0.297258	-0.0521561	81.679	3.4814	48.4718		1.35575	1.61868	1.27161	0.701919	14.9794	1.87156	62.7175	14.2048	1.12348	2.3799
2023	0.32	0.163702	1.50378	-0.211069	0.344	-0.035986	60	1.9	37.2		0.42848	0.219197	2.01356	-0.282621	0.460616	-0.0481853	80.34	2.5441	49.8108		0.513381	1.55131	1.31017	0.901112	15.0376	1.87156	61.7499	12.9732	1.1244	2.45206
2013	27.59	0.122631	1.74567	0.0153198	0.109	0.108475	87	7.2	21		36.943	0.164202	2.33745	0.0205132	0.145951	0.145248	116.493	9.6408	28.119		17.311	1.7014	1.3344	1.57299	14.9249	2.1127	87.5611	22.4514	1.10528	2.81919
2014	86.84	0.132839	1.77212	-0.0541454	0.092	-0.0902465	72	1	22		116.279	0.177872	2.37287	-0.0725007	0.123188	-0.12084	96.408	1.339	29.458		42.8301	1.64426	1.33652	1.3516	14.914	1.78791	73.2951	11.4135	1.10682	2.38958
2015	86.84	0.140732	1.63582	-0.0091917	0.084	0.00700647	78	3.1	23		116.279	0.18844	2.19036	-0.0123077	0.112476	0.00938166	104.442	4.1509	30.797		42.8301	1.61868	1.32359	1.49731	14.9103	1.94357	79.0196	15.0876	1.1083	2.5725
2016	86.84	0.123027	1.28523	-0.203387	0.034	0.0219327	63	3.4	24		116.279	0.164733	1.72092	-0.272335	0.045526	0.0293679	84.357	4.5526	32.136		42.8301	1.7014	1.2874	0.920472	14.8885	1.96764	64.65	15.6165	1.10971	2.53314
2017	26.15	0.119031	1.93459	-0.341686	0.153	0.00603508	63	4.2	25		35.0148	0.159382	2.59041	-0.457518	0.204867	0.00808097	84.357	5.6238	33.475		16.5925	1.7014	1.35171	0.588269	14.9431	1.94357	64.65	17.0376	1.11108	2.62713
2018	26.15	0.110093	2.61939	-0.304589	0.131	0.0749187	61	4.2	26		35.0148	0.147414	3.50736	-0.407845	0.175409	0.100316	81.679	5.6238	34.814		16.5925	1.73354	1.40912	0.668409	14.9358	2.05213	62.7175	17.0376	1.11237	2.89168
2019	45.72	0.123739	2.9122	-0.12208	0.117	0.0169326	61	2.1	27		61.2191	0.165686	3.89944	-0.163466	0.156663	0.0226727	81.679	2.8119	36.153		25.8015	1.67174	1.43101	1.14723	14.9285	1.9556	62.7175	13.3261	1.11364	2.79848
2020	45.72	0.152073	2.34808	0.224131	0.056	0.0137155	65	-6.1	28		61.2191	0.203625	3.14408	0.300111	0.074984	0.0183651	87.035	-8.1679	37.492		25.8015	1.59478	1.38709	2.37096	14.8958	1.9556	66.5788	0.0146256	1.11485	2.7126
2021	45.72	0.143129	1.60891	0.259252	0.175	-0.00892913	63	1.5	29		61.2191	0.19165	2.15433	0.347138	0.234325	-0.0119561	84.357	2.0085	38.831		25.8015	1.61868	1.32066	2.53089	14.954	1.91953	64.65	12.2825	1.11603	2.53504
2022	60.08	0.140405	1.34157	0.0948577	0.166	-0.059729	63	2.6	30		80.4471	0.188002	1.79636	0.127015	0.222274	-0.0799771	84.357	3.4814	40.17		32.0159	1.61868	1.29383	1.86674	14.9504	1.83566	64.65	14.2048	1.11716	2.37504
2023	51.24	0.133244	1.59364	-0.117138	0.098	-0.0404203	61	1.9	31		68.6104	0.178414	2.13388	-0.156847	0.131222	-0.0541228	81.679	2.5441	41.509		28.2323	1.64426	1.31918	1.14723	14.9176	1.87156	62.7175	12.9732	1.11826	2.46891
2013	43.78	0.12914	0.219932	-0.180073	0.317	-0.137241	92	7.2	34.3		58.6214	0.172919	0.29449	-0.241118	0.424463	-0.183766	123.188	9.6408	45.9277		24.9319	1.67174	1.1443	0.979805	15.0231	1.71655	92.2871	22.4514	1.12166	1.96424
2014	43.78	0.0638478	0.549972	-0.00617786	0.228	0.459315	92	1	35.3		58.6214	0.0854922	0.736412	-0.00827216	0.305292	0.615023	123.188	1.339	47.2667		24.9319	2.01034	1.19653	1.49731	14.9831	2.69075	92.2871	11.4135	1.12263	3.21957
2015	13.17	0.139428	0.674342	-0.00936678	2.278	0.190041	82	3.1	36.3		17.6346	0.186694	0.902944	-0.0125421	3.05024	0.254465	109.798	4.1509	48.6057		9.65027	1.61868	1.2132	1.49731	15.9701	2.23442	82.8259	15.0876	1.12357	2.71079
2016	18.9	0.111344	0.684174	-0.0635261	0.529	0.0156757	88	3.4	37.3		25.3071	0.149089	0.916109	-0.0850614	0.708331	0.0209898	117.832	4.5526	49.9447		12.8411	1.73354	1.21522	1.30472	15.1283	1.9556	88.5076	15.6165	1.12448	2.37649
2017	28.01	0.126682	0.575267	0.0508969	0.536	0.00945475	79	4.2	38.3		37.5054	0.169627	0.770283	0.0681509	0.717704	0.0126599	105.781	5.6238	51.2837		17.5217	1.67174	1.19972	1.70335	15.1319	1.94357	79.9723	17.0376	1.12538	2.33175
2018	60.06	0.118788	0.544139	-0.0788023	0.25	0.207548	52	4.2	39.3		80.4203	0.159057	0.728602	-0.105516	0.33475	0.277907	69.628	5.6238	52.6227		32.0065	1.7014	1.19546	1.25867	14.9904	2.27107	53.9795	17.0376	1.12625	2.71498
2019	60.06	0.068305	0.526916	-0.287032	-0.239	-0.000527029	56	2.1	40.3		80.4203	0.0914603	0.705541	-0.384335	-0.320021	-0.000705692	74.984	2.8119	53.9617		32.0065	2.01034	1.19331	0.718986	14.7536	1.93155	57.8694	13.3261	1.1271	2.30493
2020	60.06	0.138468	0.447055	-0.0620635	0.646	-0.222003	57	-6.1	41.3		80.4203	0.185408	0.598607	-0.083103	0.864994	-0.297262	76.323	-8.1679	55.3007		32.0065	1.61868	1.1812	1.32806	15.1826	1.57479	58.841	0.0146256	1.12793	1.86014
2021	60.06	0.06454	0.574387	0.0814519	-0.122	0.229882	64	1.5	42.3		80.4203	0.0864191	0.769105	0.109064	-0.163358	0.307812	85.696	2.0085	56.6397		32.0065	2.01034	1.19972	1.81143	14.812	2.30779	65.6148	12.2825	1.12874	2.76871
2022	65.93	0.0254757	0.280528	-0.0694406	0.303	-0.564857	57	2.6	43.3		88.2803	0.034112	0.375627	-0.0929809	0.405717	-0.756344	76.323	3.4814	57.9787		34.4533	2.76462	1.15547	1.30472	15.0194	1.04491	58.841	14.2048	1.12953	1.20736
2023	65.93	0.0705051	3.84763	-0.172049	1.369	0.193389	42	1.9	44.3		88.2803	0.0944063	5.15198	-0.230374	1.83309	0.258948	56.238	2.5441	59.3177		34.4533	2.01034	1.49379	1	15.5328	2.24663	44.1614	12.9732	1.13031	3.35599
2013	61.65	23.9597	0.539885	-0.0505386	0.041	-0.0509334	71	7.2	20.6		82.5493	32.082	0.722906	-0.0676711	0.054899	-0.0681998	95.069	9.6408	27.5834		32.6743	0.365756	1.19439	1.3516	14.8885	1.84762	72.3371	22.4514	1.10463	2.20677
2014	61.65	15.4256	0.637444	0.0523771	0.031	0.0819618	71	1	21.6		82.5493	20.6548	0.853537	0.0701329	0.041509	0.109747	95.069	1.339	28.9224		32.6743	0.415598	1.20808	1.70335	14.8848	2.06423	72.3371	11.4135	1.10621	2.49375
2015	61.65	13.794	0.771018	-0.0882419	0.011	-0.0686348	71	3.1	22.6		82.5493	18.4702	1.03239	-0.118156	0.014729	-0.091902	95.069	4.1509	30.2614		32.6743	0.429264	1.22613	1.23596	14.8739	1.82371	72.3371	15.0876	1.10771	2.23611
2016	80.17	20.3704	0.966981	0.0132342	0.037	0.0236018	71	3.4	23.6		107.348	27.2759	1.29479	0.0177205	0.049543	0.0316028	95.069	4.5526	31.6004		40.21	0.383359	1.25056	1.57299	14.8885	1.96764	72.3371	15.6165	1.10915	2.46064
2017	80.17	17.777	1.14391	-0.0571082	0.001	-0.0642094	92	4.2	24.6		107.348	23.8034	1.53169	-0.0764679	0.001339	-0.0859764	123.188	5.6238	32.9394		40.21	0.398834	1.27161	1.32806	14.8703	1.82371	92.2871	17.0376	1.11053	2.31905
2018	80.17	20.8324	0.759639	0.098003	0.007	0.109861	71	4.2	25.6		107.348	27.8945	1.01716	0.131226	0.009373	0.147104	95.069	5.6238	34.2784		40.21	0.380908	1.22515	1.86674	14.8739	2.1127	72.3371	17.0376	1.11186	2.58839
2019	75.62	30.6062	0.932186	-0.012693	0.014	-0.00458861	71	2.1	26.6		101.255	40.9818	1.2482	-0.0169959	0.018746	-0.00614414	95.069	2.8119	35.6174		38.3969	0.340686	1.24692	1.4725	14.8776	1.91953	72.3371	13.3261	1.11314	2.39349
2020	75.62	19.1046	1.04052	0.0255257	0.04	0.0521514	60	-6.1	27.6		101.255	25.5811	1.39325	0.0341789	0.05356	0.0698307	80.34	-8.1679	36.9564		38.3969	0.390579	1.25949	1.59865	14.8885	2.01587	61.7499	0.0146256	1.11438	2.53897
2021	86.92	0.305639	0.809516	0.0446247	0.127	0.0213674	59	1.5	28.6		116.386	0.409251	1.08394	0.0597524	0.170053	0.0286109	79.001	2.0085	38.2954		42.8621	1.29507	1.23097	1.67686	14.9322	1.96764	60.7812	12.2825	1.11557	2.42211
2022	86.92	0.246276	0.597558	0.0539934	0.065	-0.0175541	57	2.6	29.6		116.386	0.329763	0.80013	0.0722971	0.087035	-0.0235049	76.323	3.4814	39.6344		42.8621	1.37921	1.20288	1.70335	14.903	1.90753	58.841	14.2048	1.11671	2.29453
2023	86.92	0.17944	0.77548	-0.0954172	0.045	-0.00451775	57	1.9	30.6		116.386	0.24027	1.03837	-0.127764	0.060255	-0.00604927	76.323	2.5441	40.9734		42.8621	1.51265	1.2271	1.21346	14.8921	1.91953	58.841	12.9732	1.11783	2.35547
2013	50.73	0.104195	2.73458	0.0139495	0.253	0.00813863	27	7.2	33.2		67.9275	0.139517	3.6616	0.0186784	0.338767	0.0108976	36.153	9.6408	44.4548		28.011	1.76857	1.41769	1.57299	14.994	1.94357	29.1489	22.4514	1.12056	2.75537
2014	49.34	0.111075	2.07921	0.118897	0.28	-0.0394421	27	1	34.2		66.0663	0.14873	2.78407	0.159204	0.37492	-0.052813	36.153	1.339	45.7938		27.4033	1.73354	1.36432	1.95128	15.0049	1.87156	29.1489	11.4135	1.12156	2.55341
2015	55.03	0.10033	2.11219	-0.00461205	0.239	0.0590358	27	3.1	35.2		73.6852	0.134342	2.82822	-0.00617554	0.320021	0.079049	36.153	4.1509	47.1328		29.8712	1.80699	1.36757	1.49731	14.9867	2.02795	29.1489	15.0876	1.12253	2.77337
2016	36.07	0.093016	2.14077	-0.0192447	0.277	0.0322811	27	3.4	36.2		48.2977	0.124548	2.86649	-0.0257687	0.370903	0.0432244	36.153	4.5526	48.4718		21.3953	1.84943	1.37015	1.4479	15.0049	1.97968	29.1489	15.6165	1.12348	2.71247
2017	49.53	0.0907685	2.20487	-0.0555914	0.307	0.0133334	30	4.2	37.2		66.3207	0.121539	2.95232	-0.0744369	0.411073	0.0178534	40.17	5.6238	49.8108		27.4852	1.84943	1.37525	1.3516	15.0194	1.9556	32.1861	17.0376	1.1244	2.68944
2018	50.47	0.0962311	2.10383	0.0141152	0.337	0.015014	27	4.2	38.2		67.5793	0.128853	2.81703	0.0189002	0.451243	0.0201038	36.153	5.6238	51.1498		27.8969	1.80699	1.36693	1.57299	15.0339	1.9556	29.1489	17.0376	1.12529	2.67316
2019	50.08	0.10096	1.6977	0.0916809	0.469	0.00117395	27	2.1	39.2		67.0571	0.135186	2.27322	0.122761	0.627991	0.00157192	36.153	2.8119	52.4888		27.7272	1.76857	1.3294	1.83898	15.0993	1.93155	29.1489	13.3261	1.12617	2.56779
2020	51.71	0.109792	1.23389	0.224831	0.271	0.00789132	27	-6.1	40.2		69.2397	0.147012	1.65218	0.301049	0.362869	0.0105665	36.153	-8.1679	53.8278		28.4369	1.73354	1.28167	2.37096	15.0013	1.94357	29.1489	0.0146256	1.12702	2.49101
2021	51.02	0.0988531	1.41926	-0.101418	0.31	-0.0139765	27	1.5	41.2		68.3158	0.132364	1.90038	-0.135798	0.41509	-0.0187145	36.153	2.0085	55.1668		28.138	1.80699	1.30171	1.19118	15.0231	1.90753	29.1489	12.2825	1.12785	2.48305
2022	51.36	0.112819	1.20069	0.135618	0.318	0.0326564	27	2.6	42.2		68.771	0.151065	1.60772	0.181592	0.425802	0.0437269	36.153	3.4814	56.5058		28.2843	1.73354	1.27835	2.0087	15.0267	1.97968	29.1489	14.2048	1.12866	2.53073
2023	52.34	0.114034	1.13498	-0.0184731	0.321	-0.0256547	27	1.9	43.2		70.0833	0.152692	1.51973	-0.0247355	0.429819	-0.0343516	36.153	2.5441	57.8448		28.7091	1.73354	1.27076	1.4725	15.0267	1.89553	29.1489	12.9732	1.12945	2.40876
2013	75.92	0.397861	0.480547	-0.0207762	0.119	0.0605816	25	7.2	29.7		101.657	0.532735	0.643452	-0.0278193	0.159341	0.0811187	33.475	9.6408	39.7683		38.5167	1.20215	1.18565	1.4479	14.9285	2.02795	27.1205	22.4514	1.11683	2.40445
2014	74.62	0.220067	2.2507	-0.49145	0.191	0.0298241	25	1	30.7		99.9162	0.29467	3.01369	-0.658051	0.255749	0.0399345	33.475	1.339	41.1073		37.9949	1.43187	1.37903	0.319467	14.9649	1.97968	27.1205	11.4135	1.11794	2.73005
2015	57.78	0.193528	1.22695	-0.397794	0.135	0.0284083	44	3.1	31.7		77.3674	0.259134	1.64289	-0.532647	0.180765	0.0380388	58.916	4.1509	42.4463		31.0436	1.47794	1.28084	0.484785	14.9358	1.97968	46.1367	15.0876	1.11902	2.53566
2016	84.62	0.292141	1.13543	-0.372142	0.381	-0.781433	39	3.4	32.7		113.306	0.391177	1.52034	-0.498299	0.510159	-1.04634	52.221	4.5526	43.7853		41.9635	1.31399	1.27076	0.527892	15.0557	0.72455	41.1876	15.6165	1.12006	0.920731
2017	68.97	0.259948	1.24386	-0.151596	0.517	0.0184185	43	4.2	33.7		92.3508	0.348071	1.66552	-0.202987	0.692263	0.0246624	57.577	5.6238	45.1243		35.7022	1.35588	1.28332	1.06184	15.121	1.9556	45.1498	17.0376	1.12107	2.50965
2018	68.97	0.223905	1.43453	-0.125071	0.586	0.166877	44	4.2	34.7		92.3508	0.299808	1.92084	-0.16747	0.784654	0.223448	58.916	5.6238	46.4633		35.7022	1.41786	1.30326	1.12557	15.1537	2.19783	46.1367	17.0376	1.12205	2.86435
2019	75.58	0.251079	1.96692	-0.155334	0.75	-0.022278	44	2.1	35.7		101.202	0.336195	2.6337	-0.207992	1.00425	-0.0298303	58.916	2.8119	47.8023		38.3789	1.36732	1.3544	1.04102	15.2333	1.89553	46.1367	13.3261	1.12301	2.5673
2020	74.87	0.224236	1.48057	-0.153309	1.122	0.0665215	47	-6.1	36.7		100.251	0.300253	1.98248	-0.20528	1.50236	0.0890723	62.933	-8.1679	49.1413		38.094	1.41786	1.30789	1.04102	15.4139	2.04003	49.0825	0.0146256	1.12394	2.66813
2021	62.65	0.129482	0.468577	-0.407936	1.294	0.0310554	56	1.5	37.7		83.8884	0.173377	0.627424	-0.546226	1.73267	0.0415831	74.984	2.0085	50.4803		33.0926	1.67174	1.18455	0.457081	15.4968	1.97968	57.8694	12.2825	1.12485	2.34503
2022	88.76	0.130473	0.465243	0.0563522	1.217	0.353984	46	2.6	38.7		118.85	0.174703	0.622961	0.0754556	1.62956	0.473985	61.594	3.4814	51.8193		43.5762	1.67174	1.18343	1.73006	15.4608	2.50466	48.0994	14.2048	1.12573	2.9641
2023	60.25	0.120121	0.56654	-0.0606978	1.378	0.19041	40	1.9	39.7		80.6748	0.160842	0.758598	-0.0812743	1.84514	0.254959	53.56	2.5441	53.1583		32.085	1.7014	1.19866	1.32806	15.54	2.23442	42.1803	12.9732	1.12659	2.67831
2013	91.55	0.334068	0.616289	0.453664	0.393	0.109534	65	7.2	39.7		122.585	0.447318	0.825211	0.607456	0.526227	0.146666	87.035	9.6408	53.1583		44.656	1.26057	1.20601	3.4481	15.063	2.1127	66.5788	22.4514	1.12659	2.54795
2014	95.49	0.245572	1.03901	-0.0976007	0.382	-0.0160174	65	1	39.7		127.861	0.328821	1.39124	-0.130687	0.511498	-0.0214473	87.035	1.339	53.1583		46.1658	1.37921	1.25949	1.21346	15.0557	1.90753	66.5788	11.4135	1.12659	2.40251
2015	96.67	0.257304	0.91312	0.156888	0.295	0.0130746	65	3.1	39.7		129.441	0.34453	1.22267	0.210073	0.395005	0.0175069	87.035	4.1509	53.1583		46.6159	1.36732	1.24416	2.09641	15.0158	1.9556	66.5788	15.0876	1.12659	2.43307
2016	74.03	0.229804	1.57663	-0.157372	0.513	0.00972903	65	3.4	39.7		99.1262	0.307708	2.11111	-0.210721	0.686907	0.0130272	87.035	4.5526	53.1583		37.7574	1.40445	1.31769	1.04102	15.121	1.94357	66.5788	15.6165	1.12659	2.56103
2017	71.86	0.179693	2.04203	-0.122248	0.445	0.0249202	65	4.2	39.7		96.2205	0.240608	2.73428	-0.16369	0.595855	0.0333681	87.035	5.6238	53.1583		36.879	1.51265	1.36105	1.14723	15.0884	1.96764	66.5788	17.0376	1.12659	2.67805
2018	70.78	0.226176	1.56621	0.234902	0.544	-0.00319246	65	4.2	39.7		94.7744	0.30285	2.09715	0.314533	0.728416	-0.0042747	87.035	5.6238	53.1583		36.4393	1.41786	1.31695	2.40252	15.1355	1.93155	66.5788	17.0376	1.12659	2.54375
2019	69.96	0.269536	0.992862	0.185784	0.487	-5.26159e-05	65	2.1	39.7		93.6764	0.360909	1.32944	0.248765	0.652093	-7.04527e-05	87.035	2.8119	53.1583		36.1078	1.34485	1.25416	2.21631	15.1065	1.93155	66.5788	13.3261	1.12659	2.42247
2020	87.73	0.104584	3.11748	-0.0272903	0.285	0.0136718	65	-6.1	39.7		117.47	0.140038	4.1743	-0.0365418	0.381615	0.0183066	87.035	-8.1679	53.1583		43.176	1.76857	1.44546	1.42351	15.0085	1.9556	66.5788	0.0146256	1.12659	2.82673
2021	58.96	0.185288	2.6733	-0.035603	0.933	0.00812762	65	1.5	39.7		78.9474	0.248101	3.57954	-0.0476724	1.24929	0.0108829	87.035	2.0085	53.1583		31.5434	1.49485	1.41314	1.39933	15.3237	1.94357	66.5788	12.2825	1.12659	2.74654
2022	70.39	0.219473	1.37483	0.139867	0.504	-0.0199115	65	2.6	39.7		94.2522	0.293875	1.8409	0.187281	0.674856	-0.0266615	87.035	3.4814	53.1583		36.2813	1.43187	1.29701	2.03772	15.1138	1.89553	66.5788	14.2048	1.12659	2.45851
2023	71.1	0.144242	2.09602	0.0451952	0.436	0.0205477	65	1.9	39.7		95.2029	0.193141	2.80657	0.0605164	0.583804	0.0275133	87.035	2.5441	53.1583		36.5699	1.61868	1.36628	1.67686	15.0811	1.96764	66.5788	12.9732	1.12659	2.68834
2013	57.66	0.580656	1.10553	-0.549254	1.093	0.0390279	27	7.2	32.4		77.2067	0.777498	1.4803	-0.735452	1.46353	0.0522583	36.153	9.6408	43.3836		30.9929	1.07471	1.26733	0.235016	15.3995	1.99174	29.1489	22.4514	1.11974	2.5242
2014	54.98	0.498715	1.13825	-0.659299	0.855	0.0340792	27	1	33.4		73.6182	0.667779	1.52412	-0.882801	1.14484	0.0456321	36.153	1.339	44.7226		29.8488	1.12315	1.27076	0.118702	15.2839	1.99174	29.1489	11.4135	1.12077	2.53103
2015	55.3	0.493558	1.13747	-0.695886	0.814	0.0218626	27	3.1	34.4		74.0467	0.660875	1.52307	-0.931791	1.08995	0.029274	36.153	4.1509	46.0616		29.9864	1.12806	1.27076	0.0868073	15.2659	1.96764	29.1489	15.0876	1.12176	2.5004
2016	77.13	0.418232	1.34047	-0.877371	1.322	0.0233245	25	3.4	35.4		103.277	0.560013	1.7949	-1.1748	1.77016	0.0312315	33.475	4.5526	47.4006		39.0007	1.18311	1.29304	0.00330862	15.5112	1.96764	27.1205	15.6165	1.12272	2.54423
2017	77.84	0.407553	1.47714	-0.793316	1.362	0.00709336	25	4.2	36.4		104.228	0.545714	1.97789	-1.06225	1.82372	0.00949801	33.475	5.6238	48.7396		39.2839	1.18931	1.30789	0.0274038	15.5292	1.94357	27.1205	17.0376	1.12366	2.54197
2018	78.75	0.423782	1.35592	-0.735089	1.016	-0.0217073	20	4.2	37.4		105.446	0.567444	1.81558	-0.984284	1.36042	-0.0290661	26.78	5.6238	50.0786		39.6467	1.17705	1.29542	0.059954	15.3634	1.89553	21.9858	17.0376	1.12458	2.45551
2019	79.25	0.352803	1.63701	-0.912476	0.883	0.0119255	20	2.1	38.4		106.116	0.472403	2.19196	-1.22181	1.18234	0.0159683	26.78	2.8119	51.4176		39.8455	1.24478	1.32359	8.70964e-05	15.2984	1.9556	21.9858	13.3261	1.12547	2.58842
2020	49.72	0.401253	1.47456	-0.739011	0.885	-0.0293191	21	-6.1	39.4		66.5751	0.537277	1.97444	-0.989535	1.18501	-0.0392583	28.119	-8.1679	52.7566		27.5703	1.19565	1.30712	0.055186	15.302	1.88354	23.0184	0.0146256	1.12634	2.46201
2021	47.54	0.382059	1.47103	-0.665156	0.904	0.0815162	21	1.5	40.4		63.6561	0.511577	1.9697	-0.890644	1.21046	0.10915	28.119	2.0085	54.0956		26.6106	1.21564	1.30712	0.111919	15.3092	2.06423	23.0184	12.2825	1.12719	2.69819
2022	66.86	0.402525	1.36883	-0.716808	0.733	-0.0313475	21	2.6	41.4		89.5255	0.538981	1.83287	-0.959806	0.981487	-0.0419743	28.119	3.4814	55.4346		34.8382	1.19565	1.29622	0.070092	15.2261	1.88354	23.0184	14.2048	1.12801	2.44147
2023	48	0.360024	1.45689	-0.695118	0.771	-0.0408896	21	1.9	42.4		64.272	0.482072	1.95078	-0.930763	1.03237	-0.0547512	28.119	2.5441	56.7736		26.8118	1.2372	1.30558	0.0868073	15.2442	1.87156	23.0184	12.9732	1.12882	2.44347
2013	40.2	0.24285	7.2301	-0.0145013	0.497	0.00628059	38	7.2	27.3		53.8278	0.325177	9.68111	-0.0194172	0.665483	0.00840971	50.882	9.6408	36.5547		23.3082	1.37921	1.66366	1.4725	15.1138	1.94357	40.1934	22.4514	1.114	3.23345
2014	40.4	0.229983	6.18629	-0.0499162	0.681	-0.00722772	37	1	28.3		54.0956	0.307947	8.28344	-0.0668377	0.911859	-0.00967791	49.543	1.339	37.8937		23.4005	1.40445	1.61805	1.3516	15.2007	1.91953	39.1975	11.4135	1.11521	3.10589
2015	40.43	0.22244	5.71001	-0.0442527	0.804	0.0128696	42	3.1	29.3		54.1358	0.297847	7.6457	-0.0592544	1.07656	0.0172324	56.238	4.1509	39.2327		23.4142	1.41786	1.59584	1.37536	15.2623	1.9556	44.1614	15.0876	1.11637	3.12082
2016	41.34	0.220198	5.4538	-0.07468	0.968	0.0165139	41	3.4	30.3		55.3543	0.294845	7.30264	-0.0999965	1.29615	0.0221121	54.899	4.5526	40.5717		23.8266	1.43187	1.58298	1.28159	15.3418	1.9556	43.1716	15.6165	1.1175	3.09567
2017	41.36	0.225575	4.7145	-0.0117312	1.282	0.0196873	34	4.2	31.3		55.381	0.302045	6.31271	-0.015708	1.7166	0.0263613	45.526	5.6238	41.9107		23.8368	1.41786	1.5443	1.4725	15.4932	1.96764	36.2076	17.0376	1.11859	3.03863
2018	41.14	0.223662	3.76749	0.0177901	1.993	0.0187855	34	4.2	32.3		55.0865	0.299484	5.04467	0.023821	2.66863	0.0251538	45.526	5.6238	43.2497		23.7382	1.41786	1.48865	1.57299	15.8342	1.96764	36.2076	17.0376	1.11964	2.92912
2019	41.07	0.222563	3.24826	-0.0323156	2.142	-0.00476574	34	2.1	33.3		54.9927	0.298012	4.34942	-0.0432706	2.86814	-0.00638132	45.526	2.8119	44.5887		23.7041	1.41786	1.45479	1.42351	15.9058	1.91953	36.2076	13.3261	1.12067	2.79253
2020	42.55	0.214957	2.80215	0.0293076	2.068	0.0157875	35	-6.1	34.3		56.9744	0.287828	3.75207	0.0392429	2.76905	0.0211395	46.865	-8.1679	45.9277		24.3759	1.43187	1.42274	1.62451	15.87	1.9556	37.2084	0.0146256	1.12166	2.7823
2021	43.86	0.208231	2.2393	0.0867162	2.28	0.0197625	40	1.5	35.3		58.7285	0.278821	2.99842	0.116113	3.05292	0.026462	53.56	2.0085	47.2667		24.9689	1.44652	1.37841	1.83898	15.9701	1.96764	42.1803	12.2825	1.12263	2.7122
2022	41.88	0.198586	2.16488	-0.0498352	2.746	0.00271986	41	2.6	36.3		56.0773	0.265906	2.89877	-0.0667293	3.67689	0.0036419	54.899	3.4814	48.6057		24.0746	1.46186	1.37207	1.3516	16.1946	1.93155	43.1716	14.2048	1.12357	2.65022
2023	44.88	0.199598	2.08899	0.0106436	2.829	0.0349657	41	1.9	37.3		60.0943	0.267262	2.79715	0.0142517	3.78803	0.046819	54.899	2.5441	49.9447		25.4246	1.46186	1.36563	1.54755	16.2337	1.99174	43.1716	12.9732	1.12448	2.71997
2013	97.91	0.325753	1.77836	0.00272552	2.533	0.0532166	17	7.2	28.1		131.101	0.436184	2.38122	0.00364947	3.39169	0.071257	22.763	9.6408	37.6259		47.0876	1.26882	1.33722	1.52232	16.0913	2.01587	18.8687	22.4514	1.11498	2.69567
2014	74.66	0.215452	3.21417	-0.150704	2.21	-0.0125737	17	1	29.1		99.9697	0.288491	4.30377	-0.201792	2.95919	-0.0168362	22.763	1.339	38.9649		38.0099	1.43187	1.45222	1.06184	15.9379	1.90753	18.8687	11.4135	1.11614	2.77015
2015	74.66	0.221068	2.72585	0.0430538	1.786	0.0116762	17	3.1	30.1		99.9697	0.29601	3.64992	0.0576491	2.39145	0.0156344	22.763	4.1509	40.3039		38.0099	1.41786	1.41712	1.67686	15.7339	1.9556	18.8687	15.0876	1.11727	2.77132
2016	99.42	0.218911	2.41269	0.193264	1.71	0.00438234	17	3.4	31.1		133.123	0.293122	3.23059	0.25878	2.28969	0.00586796	22.763	4.5526	41.6429		47.6598	1.43187	1.39257	2.24682	15.6981	1.94357	18.8687	15.6165	1.11837	2.70656
2017	98.21	0.172537	3.06031	-0.0703784	1.12	0.00579722	17	4.2	32.1		131.503	0.231027	4.09775	-0.0942367	1.49968	0.00776247	22.763	5.6238	42.9819		47.201	1.53144	1.44176	1.30472	15.4139	1.94357	18.8687	17.0376	1.11943	2.80216
2018	98.55	0.170927	2.57787	0.0405592	0.69	0.00348249	17	4.2	33.1		131.958	0.228872	3.45176	0.0543087	0.92391	0.00466305	22.763	5.6238	44.3209		47.3314	1.53144	1.40563	1.65058	15.2044	1.93155	18.8687	17.0376	1.12046	2.71504
2019	98.55	0.149338	2.76173	0.0467351	0.45	0.0048666	17	2.1	34.1		131.958	0.199963	3.69796	0.0625783	0.60255	0.00651638	22.763	2.8119	45.6599		47.3314	1.59478	1.41994	1.67686	15.0884	1.94357	18.8687	13.3261	1.12147	2.75975
2020	70.59	0.14764	3.14766	-0.0682718	0.85	-0.00920109	17	-6.1	35.1		94.52	0.19769	4.21471	-0.091416	1.13815	-0.0123203	22.763	-8.1679	46.9989		36.3633	1.59478	1.44755	1.30472	15.2839	1.91953	18.8687	0.0146256	1.12244	2.77862
2021	72.18	0.131737	4.66526	-0.207871	1.33	0.029431	17	1.5	36.1		96.649	0.176396	6.24679	-0.278339	1.78087	0.0394081	22.763	2.0085	48.3379		37.0092	1.64426	1.54184	0.901112	15.5148	1.97968	18.8687	12.2825	1.12339	3.05235
2022	85.41	0.121377	3.80408	0.188012	1.101	-0.00785191	17	2.6	37.1		114.364	0.162524	5.09366	0.251748	1.47424	-0.0105137	22.763	3.4814	49.6769		42.2704	1.7014	1.49099	2.21631	15.4031	1.91953	18.8687	14.2048	1.12431	2.86201
2023	75.09	0.137572	3.09864	0.0904554	0.639	-0.00324512	17	1.9	38.1		100.546	0.184208	4.14908	0.12112	0.855621	-0.00434522	22.763	2.5441	51.0159		38.184	1.64426	1.4444	1.83898	15.1826	1.93155	18.8687	12.9732	1.12521	2.78993
2013	88.02	0.722603	0.201748	0.089276	2.84	-0.00161997	77	7.2	49.2		117.859	0.967565	0.270141	0.119541	3.80276	-0.00216914	103.103	9.6408	65.8788		43.2892	1.00887	1.14176	1.83898	16.2372	1.93155	78.0662	22.4514	1.13387	2.20535
2014	86.29	0.55462	0.169665	0.245987	1.97	0.104893	75	1	50.2		115.542	0.742636	0.227182	0.329377	2.63783	0.140452	100.425	1.339	67.2178		42.6146	1.09125	1.13661	2.46628	15.8235	2.10057	76.1643	11.4135	1.13455	2.38753
2015	86.29	0.589234	0.160784	-0.000559859	1.569	-0.0784095	50	3.1	51.2		115.542	0.788985	0.215289	-0.000749652	2.10089	-0.10499	66.95	4.1509	68.5568		42.6146	1.07075	1.13531	1.52232	15.6299	1.81177	52.0242	15.0876	1.13523	2.05692
2016	99.77	0.516887	0.197696	0.055286	1.554	-0.0047192	51	3.4	52.2		133.592	0.692111	0.264715	0.074028	2.08081	-0.00631901	68.289	4.5526	69.8958		47.7927	1.11361	1.14048	1.70335	15.6227	1.91953	53.0024	15.6165	1.13588	2.18918
2017	99.77	0.612682	0.172939	0.116316	1.146	0.0534339	78	4.2	53.2		133.592	0.820382	0.231565	0.155748	1.53449	0.071548	104.442	5.6238	71.2348		47.7927	1.05924	1.13661	1.95128	15.4247	2.01587	79.0196	17.0376	1.13653	2.29126
2018	97.14	0.678634	0.136284	0.0370704	1.338	-0.0601434	78	4.2	54.2		130.07	0.908692	0.182484	0.0496373	1.79158	-0.080532	104.442	5.6238	72.5738		46.7951	1.02773	1.13005	1.65058	15.5184	1.83566	79.0196	17.0376	1.13716	2.07439
2019	96.3	0.724736	0.143633	0.154924	1.038	0.0401447	78	2.1	55.2		128.946	0.970422	0.192325	0.207443	1.38988	0.0537537	104.442	2.8119	73.9128		46.4764	1.00887	1.13138	2.09641	15.3742	1.99174	79.0196	13.3261	1.13779	2.25341
2020	93.3	0.650192	0.30039	0.000303545	1.179	-0.0091808	59	-6.1	56.2		124.929	0.870607	0.402222	0.000406447	1.57868	-0.0122931	79.001	-8.1679	75.2518		45.328	1.04121	1.1579	1.52232	15.4428	1.91953	60.7812	0.0146256	1.1384	2.22263
2021	88.22	0.893215	0.267761	0.139935	2.437	0.10621	59	1.5	57.2		118.127	1.19601	0.358532	0.187373	3.26314	0.142216	79.001	2.0085	76.5908		43.3675	0.9485	1.15302	2.03772	16.045	2.10057	60.7812	12.2825	1.139	2.42201
2022	85.22	0.714989	0.209437	0.106616	1.76	-0.0622189	59	2.6	58.2		114.11	0.95737	0.280436	0.142758	2.35664	-0.0833111	79.001	3.4814	77.9298		42.1974	1.01191	1.14303	1.89471	15.7232	1.83566	60.7812	14.2048	1.1396	2.09821
2023	86.39	0.686855	0.339719	0.108643	1.505	0.103553	59	1.9	59.2		115.676	0.919699	0.454883	0.145473	2.01519	0.138657	79.001	2.5441	79.2688		42.6554	1.02448	1.16389	1.92289	15.6011	2.10057	60.7812	12.9732	1.14018	2.44484
2013	3.95	0.154189	0.899751	0.0177969	0.106	0.00522434	40	7.2	24.1		5.28905	0.206459	1.20477	0.0238301	0.141934	0.0069954	53.56	9.6408	32.2699		3.72846	1.57238	1.24231	1.57299	14.9212	1.94357	42.1803	22.4514	1.10985	2.41451
2014	5.45	0.154287	0.812847	-0.014226	0.084	0.00936403	40	1	25.1		7.29755	0.20659	1.0884	-0.0190487	0.112476	0.0125384	53.56	1.339	33.6089		4.80867	1.57238	1.23193	1.4725	14.9103	1.94357	42.1803	11.4135	1.1112	2.39434
2015	30.11	0.144525	0.862517	-0.0259205	0.097	0.121338	57	3.1	26.1		40.3173	0.193519	1.15491	-0.0347076	0.129883	0.162472	76.323	4.1509	34.9479		18.5507	1.61868	1.23763	1.4479	14.9176	2.12484	58.841	15.0876	1.11251	2.62977
2016	8.19	0.119682	1.0898	-0.0823205	0.111	0.103505	53	3.4	27.1		10.9664	0.160254	1.45924	-0.110227	0.148629	0.138593	70.967	4.5526	36.2869		6.63381	1.7014	1.26561	1.25867	14.9249	2.10057	54.9554	15.6165	1.11377	2.6585
2017	47.32	0.124713	1.03064	-0.0505808	0.106	-0.0312823	57	4.2	28.1		63.3615	0.166991	1.38003	-0.0677277	0.141934	-0.041887	76.323	5.6238	37.6259		26.5115	1.67174	1.25861	1.3516	14.9212	1.88354	58.841	17.0376	1.11498	2.37064
2018	47.32	0.128703	1.04996	-0.0407427	0.091	-0.000236965	53	4.2	29.1		63.3615	0.172333	1.4059	-0.0545544	0.121849	-0.000317295	70.967	5.6238	38.9649		26.5115	1.67174	1.26125	1.39933	14.914	1.93155	54.9554	17.0376	1.11614	2.43616
2019	32.3	0.123715	0.919061	0.0559405	0.093	0.116192	48	2.1	30.1		43.2497	0.165654	1.23062	0.0749043	0.124527	0.155581	64.272	2.8119	40.3039		19.6078	1.67174	1.24508	1.70335	14.914	2.12484	50.0643	13.3261	1.11727	2.6456
2020	53.95	0.1011	1.05521	0.0477299	0.093	0.224641	48	-6.1	31.1		72.2391	0.135373	1.41293	0.0639103	0.124527	0.300795	64.272	-8.1679	41.6429		29.4059	1.76857	1.26125	1.67686	14.914	2.29554	50.0643	0.0146256	1.11837	2.89526
2021	53.95	0.0960348	0.990986	0.0305866	0.097	0.111662	53	1.5	32.1		72.2391	0.128591	1.32693	0.0409555	0.129883	0.149516	70.967	2.0085	42.9819		29.4059	1.80699	1.25416	1.62451	14.9176	2.1127	54.9554	12.2825	1.11943	2.64967
2022	53.95	0.0968084	0.8519	-0.0503765	0.098	-0.0904803	53	2.6	33.1		72.2391	0.129627	1.14069	-0.0674541	0.131222	-0.121153	70.967	3.4814	44.3209		29.4059	1.80699	1.23669	1.3516	14.9176	1.78791	54.9554	14.2048	1.12046	2.21109
2023	53.95	0.102378	0.793547	-0.050885	-0.004	-0.0804124	47	1.9	34.1		72.2391	0.137084	1.06256	-0.068135	-0.005356	-0.107672	62.933	2.5441	45.6599		29.4059	1.76857	1.22904	1.3516	14.8666	1.79984	49.0825	12.9732	1.12147	2.21208
2013	38.95	0.258433	2.09273	-0.159455	0.231	0.103358	34	7.2	32		52.1541	0.346041	2.80216	-0.21351	0.309309	0.138397	45.526	9.6408	42.848		22.7316	1.35588	1.36563	1.04102	14.9831	2.10057	36.2076	22.4514	1.11933	2.8686
2014	38.95	0.211853	0.715838	-0.216093	0.334	0.08184	34	1	33		52.1541	0.283672	0.958507	-0.289348	0.447226	0.109584	45.526	1.339	44.187		22.7316	1.44652	1.21923	0.881961	15.0339	2.06423	36.2076	11.4135	1.12037	2.51677
2015	51.39	0.195596	1.31466	-0.322419	0.389	-0.0113718	29	3.1	34		68.8112	0.261903	1.76033	-0.431719	0.520871	-0.0152269	38.831	4.1509	45.526		28.2973	1.47794	1.29063	0.63573	15.0594	1.90753	31.1758	15.0876	1.12137	2.46191
2016	14.48	0.183087	2.64981	-0.39215	0.691	0.04574	32	3.4	35		19.3887	0.245153	3.5481	-0.525088	0.925249	0.0612459	42.848	4.5526	46.865		10.4037	1.49485	1.41142	0.484785	15.208	2.0038	34.2006	15.6165	1.12235	2.82821
2017	15.25	0.202245	3.1305	-0.258837	1.18	0.0384486	32	4.2	36		20.4198	0.270806	4.19174	-0.346583	1.58002	0.0514827	42.848	5.6238	48.204		10.8379	1.46186	1.4465	0.771436	15.4428	1.99174	34.2006	17.0376	1.12329	2.88106
2018	14.86	0.212371	2.98797	-0.184629	1.75	0.0136657	33	4.2	37		19.8975	0.284365	4.00089	-0.247219	2.34325	0.0182983	44.187	5.6238	49.543		10.6193	1.44652	1.43642	0.959818	15.716	1.9556	35.205	17.0376	1.12421	2.80907
2019	15	0.206069	2.85503	-0.149725	2	0.0241067	33	2.1	38		20.085	0.275926	3.82288	-0.200481	2.678	0.0322789	44.187	2.8119	50.882		10.6993	1.44652	1.42662	1.06184	15.8378	1.96764	35.205	13.3261	1.12511	2.80707
2020	15.04	0.191519	2.7194	-0.125146	2.459	0.0242143	33	-6.1	39		20.1386	0.256443	3.64128	-0.16757	3.2926	0.032423	44.187	-8.1679	52.221		10.7203	1.47794	1.41656	1.12557	16.0557	1.96764	35.205	0.0146256	1.12599	2.78727
2021	15.86	0.163513	2.93938	-0.205823	2.332	0.0107425	33	1.5	40		21.2365	0.218943	3.93582	-0.275597	3.12255	0.0143841	44.187	2.0085	53.56		11.1803	1.55131	1.43318	0.901112	15.9951	1.94357	35.205	12.2825	1.12685	2.78549
2022	39.54	0.157722	3.37391	-0.212326	2.402	0.0215496	33	2.6	41		52.9441	0.21119	4.51766	-0.284305	3.21628	0.0288549	44.187	3.4814	54.899		23.0033	1.57238	1.46341	0.901112	16.0307	1.96764	35.205	14.2048	1.12768	2.87947
2023	9.07	0.164603	3.66846	-0.147341	2.314	0.00437004	33	1.9	42		12.1447	0.220403	4.91207	-0.197289	3.09845	0.00585149	44.187	2.5441	56.238		7.18675	1.55131	1.48249	1.06184	15.9879	1.94357	35.205	12.9732	1.1285	2.88132
2013	61.08	0.225246	4.69469	-0.914289	0.428	-0.0114854	69	7.2	36.6		81.7861	0.301605	6.28619	-1.22423	0.573092	-0.015379	92.391	9.6408	49.0074		32.4364	1.41786	1.54348	8.70964e-05	15.0775	1.90753	70.4186	22.4514	1.12385	2.94423
2014	54.28	0.23462	4.93286	-0.86835	0.292	-0.00376741	69	1	37.6		72.6809	0.314156	6.60511	-1.16272	0.390988	-0.00504457	92.391	1.339	50.3464		29.5473	1.40445	1.55641	0.00452428	15.0122	1.91953	70.4186	11.4135	1.12476	2.98757
2015	52.88	0.235048	3.83976	-0.797073	0.321	0.00466872	75	3.1	38.6		70.8063	0.314729	5.14144	-1.06728	0.429819	0.00625142	100.425	4.1509	51.6854		28.9451	1.40445	1.49332	0.0242306	15.0267	1.94357	76.1643	15.0876	1.12565	2.90238
2016	51.48	0.229073	3.72043	-0.799695	0.369	-0.000321284	67	3.4	39.6		68.9317	0.306729	4.98165	-1.07079	0.494091	-0.000430199	89.713	4.5526	53.0244		28.3363	1.40445	1.48582	0.0242306	15.0485	1.93155	68.4968	15.6165	1.12651	2.86993
2017	51.08	0.217027	3.51341	-0.703331	0.372	0.0107181	77	4.2	40.6		68.3961	0.290599	4.70446	-0.94176	0.498108	0.0143515	103.103	5.6238	54.3634		28.164	1.43187	1.47233	0.0810341	15.0521	1.94357	78.0662	17.0376	1.12735	2.86158
2018	50.58	0.199474	3.59433	-0.798989	0.376	-0.00767638	67	4.2	41.6		67.7266	0.267096	4.81281	-1.06985	0.503464	-0.0102787	89.713	5.6238	55.7024		27.9458	1.46186	1.47769	0.0242306	15.0521	1.91953	68.4968	17.0376	1.12817	2.83647
2019	52.54	0.217895	3.26084	-0.686291	0.286	0.00324946	67	2.1	42.6		70.3511	0.291762	4.36627	-0.918944	0.382954	0.00435103	89.713	2.8119	57.0414		28.7964	1.43187	1.45582	0.0927821	15.0085	1.93155	68.4968	13.3261	1.12898	2.81198
2020	62.74	0.225733	2.84535	-0.542688	0.128	-0.000357596	67	-6.1	43.6		84.0089	0.302257	3.80992	-0.726659	0.171392	-0.000478822	89.713	-8.1679	58.3804		33.13	1.41786	1.42607	0.244855	14.9322	1.93155	68.4968	0.0146256	1.12976	2.75451
2021	55	0.223353	2.35095	-0.488763	0.2	-0.00393909	67	1.5	44.6		73.645	0.29907	3.14792	-0.654453	0.2678	-0.00527444	89.713	2.0085	59.7194		29.8584	1.41786	1.38771	0.330947	14.9685	1.91953	68.4968	12.2825	1.13053	2.66375
2022	55	0.211532	2.12733	-0.539803	0.2	0.00813847	67	2.6	45.6		73.645	0.283241	2.8485	-0.722796	0.2678	0.0108974	89.713	3.4814	61.0584		29.8584	1.44652	1.36886	0.254899	14.9685	1.94357	68.4968	14.2048	1.13129	2.66048
2023	61.11	0.165882	2.74538	-0.751596	0.18	0.00493191	67	1.9	46.6		81.8263	0.222116	3.67607	-1.00639	0.24102	0.00660383	89.713	2.5441	62.3974		32.449	1.55131	1.41881	0.0462507	14.9576	1.94357	68.4968	12.9732	1.13202	2.75756
2013	6.41	0.0879427	7.45604	-0.255027	0.135	0.00157806	39	7.2	36.3		8.58299	0.117755	9.98364	-0.341481	0.180765	0.00211303	52.221	9.6408	48.6057		5.4633	1.84943	1.67285	0.789336	14.9358	1.93155	41.1876	22.4514	1.12357	3.23119
2014	8.58	0.0992762	6.15126	0.00874479	0.126	0.00130191	42	1	37.3		11.4886	0.132931	8.23654	0.0117093	0.168714	0.00174325	56.238	1.339	49.9447		6.88102	1.80699	1.61667	1.54755	14.9322	1.93155	44.1614	11.4135	1.12448	3.12268
2015	58.09	0.0947218	5.43456	-0.0267139	0.134	0.00231758	46	3.1	38.3		77.7825	0.126832	7.27688	-0.0357699	0.179426	0.00310324	61.594	4.1509	51.2837		31.1735	1.80699	1.58223	1.42351	14.9358	1.93155	48.0994	15.0876	1.12538	3.05615
2016	57.58	0.0900118	5.62045	-0.0885148	0.158	0.00145394	35	3.4	39.3		77.0996	0.120526	7.52579	-0.118521	0.211562	0.00194682	46.865	4.5526	52.6227		30.958	1.84943	1.59147	1.23596	14.9467	1.93155	37.2084	15.6165	1.12625	3.074
2017	7.98	0.0843205	5.96999	-0.121981	0.204	0.00209341	35	4.2	40.3		10.6852	0.112905	7.99382	-0.163332	0.273156	0.00280307	46.865	5.6238	53.9617		6.49969	1.89669	1.60797	1.14723	14.9685	1.93155	37.2084	17.0376	1.1271	3.10586
2018	53.38	0.0810642	5.56209	-0.127297	0.294	0.000787139	48	4.2	41.3		71.4758	0.108545	7.44764	-0.170451	0.393666	0.00105398	64.272	5.6238	55.3007		29.1612	1.89669	1.58854	1.12557	15.0122	1.93155	50.0643	17.0376	1.12793	3.06833
2019	61.53	0.0838531	5.58877	-0.0201512	0.352	0.00472101	35	2.1	42.3		82.3887	0.112279	7.48336	-0.0269825	0.471328	0.00632143	46.865	2.8119	56.6397		32.6243	1.89669	1.58964	1.4479	15.0412	1.94357	37.2084	13.3261	1.12874	3.08957
2020	42.23	0.0885441	3.44994	0.102961	0.366	0.0134452	63	-6.1	43.3		56.546	0.118561	4.61947	0.137864	0.490074	0.0180031	84.357	-8.1679	57.9787		24.2338	1.84943	1.46839	1.89471	15.0485	1.9556	64.65	0.0146256	1.12953	2.87159
2021	56.32	0.0866051	3.21922	0.0106626	0.274	-0.0110781	44	1.5	44.3		75.4125	0.115964	4.31054	0.0142772	0.366886	-0.0148336	58.916	2.0085	59.3177		30.4207	1.84943	1.45274	1.54755	15.0049	1.91953	46.1367	12.2825	1.13031	2.78858
2022	54.93	0.0744822	3.32245	-0.0502111	0.281	0.00603989	44	2.6	45.3		73.5513	0.0997317	4.44875	-0.0672327	0.376259	0.00808742	58.916	3.4814	60.6567		29.8264	1.94984	1.45989	1.3516	15.0085	1.94357	46.1367	14.2048	1.13106	2.83739
2023	8.8	0.0751242	3.30935	0.0114224	0.207	0.0143221	43	1.9	46.3		11.7832	0.100591	4.43122	0.0152946	0.277173	0.0191773	57.577	2.5441	61.9957		7.01786	1.94984	1.45887	1.57299	14.9722	1.9556	45.1498	12.9732	1.13181	2.85297
2013	46.12	0.272962	1.97072	-0.291911	0.243	0.0131252	45	7.2	13.2		61.7547	0.365497	2.63879	-0.390868	0.325377	0.0175747	60.255	9.6408	17.6748		25.9778	1.3342	1.35507	0.701919	14.9904	1.9556	47.1224	22.4514	1.08998	2.64997
2014	46.12	0.302805	1.8988	-0.137347	0.4	0.00423674	45	1	14.2		61.7547	0.405456	2.54249	-0.183908	0.5356	0.005673	60.255	1.339	19.0138		25.9778	1.29507	1.34831	1.10411	15.0666	1.94357	47.1224	11.4135	1.09237	2.62054
2015	46.12	0.311844	1.0819	-0.0560312	0.585	0.00874807	45	3.1	15.2		61.7547	0.417559	1.44867	-0.0750257	0.783315	0.0117137	60.255	4.1509	20.3528		25.9778	1.28605	1.26474	1.32806	15.1537	1.94357	47.1224	15.0876	1.0946	2.45811
2016	49.45	0.300132	1.20119	-0.0653065	0.688	-0.00448577	63	3.4	16.2		66.2135	0.401877	1.60839	-0.0874454	0.921232	-0.00600645	84.357	4.5526	21.6918		27.4492	1.30438	1.27835	1.30472	15.2044	1.91953	64.65	15.6165	1.0967	2.45383
2017	49.62	0.291379	1.33401	-0.07048	0.645	0.0086556	63	4.2	17.2		66.4412	0.390157	1.78623	-0.0943728	0.863655	0.0115899	84.357	5.6238	23.0308		27.5245	1.31399	1.29304	1.30472	15.1826	1.94357	64.65	17.0376	1.09867	2.5131
2018	50	0.289638	1.44523	-0.0763233	0.72	0.00175341	63	4.2	18.2		66.95	0.387825	1.93516	-0.102197	0.96408	0.00234782	84.357	5.6238	24.3698		27.6913	1.31399	1.30481	1.28159	15.2188	1.93155	64.65	17.0376	1.10054	2.52031
2019	50	0.28805	1.50282	-0.0500544	0.86	0.00482021	63	2.1	19.2		66.95	0.385699	2.01227	-0.0670229	1.15154	0.00645427	84.357	2.8119	25.7088		27.6913	1.31399	1.31017	1.3516	15.2876	1.94357	64.65	13.3261	1.10231	2.54641
2020	31.2	0.318682	1.2158	0.0908614	0.801	0.00106741	63	-6.1	20.2		41.7768	0.426715	1.62795	0.121663	1.07254	0.00142927	84.357	-8.1679	27.0478		19.0794	1.2773	1.28001	1.83898	15.2586	1.93155	64.65	0.0146256	1.10399	2.47241
2021	39.85	0.325069	0.784385	0.205141	0.652	0.00669362	63	1.5	21.2		53.3591	0.435268	1.05029	0.274684	0.873028	0.00896276	84.357	2.0085	28.3868		23.1473	1.26882	1.22808	2.27754	15.1863	1.94357	64.65	12.2825	1.10559	2.38685
2022	34.86	0.263448	0.824682	-0.0153045	0.574	0.00111633	63	2.6	22.2		46.6775	0.352757	1.10425	-0.0204927	0.768586	0.00149477	84.357	3.4814	29.7258		20.8264	1.35588	1.23289	1.4725	15.15	1.93155	64.65	14.2048	1.10712	2.38138
2023	34.86	0.205606	1.15535	-0.15311	0.081	0.011588	63	1.9	23.2		46.6775	0.275306	1.54701	-0.205015	0.108459	0.0155164	84.357	2.5441	31.0648		20.8264	1.44652	1.27331	1.04102	14.9103	1.9556	64.65	12.9732	1.10858	2.49009
2013	68.19	0.0692997	1.92634	0.0108521	0.093	-0.131599	63	7.2	54.8		91.3064	0.0927923	2.57937	0.014531	0.124527	-0.176211	84.357	9.6408	73.3772		35.3842	2.01034	1.35103	1.54755	14.914	1.71655	64.65	22.4514	1.13754	2.31911
2014	72.79	0.0770148	1.38117	0.0156339	0.087	-0.411365	63	1	55.8		97.4658	0.103123	1.84939	0.0209337	0.116493	-0.550818	84.357	1.339	74.7162		37.257	1.94984	1.29779	1.57299	14.914	1.28392	64.65	11.4135	1.13816	1.66627
2015	71.1	0.060433	1.67288	0.0144074	0.089	0.234155	63	3.1	56.8		95.2029	0.0809198	2.23999	0.0192915	0.119171	0.313533	84.357	4.1509	76.0552		36.5699	2.08019	1.32723	1.57299	14.914	2.30779	64.65	15.0876	1.13877	3.06297
2016	4.62	0.0557289	1.68922	-0.0095419	0.118	0.0632073	63	3.4	57.8		6.18618	0.074621	2.26187	-0.0127766	0.158002	0.0846345	84.357	4.5526	77.3942		4.2212	2.16233	1.32868	1.49731	14.9285	2.02795	64.65	15.6165	1.13936	2.69449
2017	2.82	0.0758879	4.25385	0.0440059	0.213	0.957399	54	4.2	58.8		3.77598	0.101614	5.69591	0.0589239	0.285207	1.28196	72.306	5.6238	78.7332		2.85903	1.94984	1.51853	1.67686	14.9758	3.52514	55.9302	17.0376	1.13995	5.35303
2018	2.82	0.124688	6.81732	0.0298191	0.342	0.7863	45	4.2	59.8		3.77598	0.166958	9.12839	0.0399278	0.457938	1.05286	60.255	5.6238	80.0722		2.85903	1.67174	1.64631	1.62451	15.0376	3.23166	47.1224	17.0376	1.14052	5.32031
2019	2.82	0.164788	1.2299	0.10231	0.397	0.0896986	22	2.1	60.8		3.77598	0.220651	1.64684	0.136992	0.531583	0.120106	29.458	2.8119	81.4112		2.85903	1.55131	1.28167	1.89471	15.063	2.07633	24.048	13.3261	1.14109	2.66117
2020	2.82	0.194951	1.03971	0.0126072	0.569	-0.349669	18	-6.1	61.8		3.77598	0.26104	1.39217	0.016881	0.761891	-0.468206	24.102	-8.1679	82.7502		2.85903	1.47794	1.25949	1.57299	15.1464	1.3763	19.9111	0.0146256	1.14165	1.73344
2021	2.82	0.117755	0.460869	-0.276921	0.332	-1.33879	18	1.5	62.8		3.77598	0.157674	0.617103	-0.370797	0.444548	-1.79265	24.102	2.0085	84.0892		2.85903	1.7014	1.18343	0.736261	15.0303	0.0057544	19.9111	12.2825	1.1422	0.00680995
2022	2.82	0.122245	1.27922	-0.227037	0.169	-0.132238	22	2.6	63.8		3.77598	0.163686	1.71287	-0.304003	0.226291	-0.177066	29.458	3.4814	85.4282		2.85903	1.7014	1.28659	0.863019	14.954	1.71655	24.048	14.2048	1.14274	2.20849
2023	1.65	0.160102	2.88651	-0.345367	0.139	0.0061644	22	1.9	64.8		2.20935	0.214376	3.86503	-0.462446	0.186121	0.00825413	29.458	2.5441	86.7672		1.87098	1.57238	1.42937	0.588269	14.9394	1.94357	24.048	12.9732	1.14328	2.77807
2013	0.23	0.322121	4.31856	-0.363947	0.627	0.0456887	44	7.2	16		0.30797	0.43132	5.78255	-0.487325	0.839553	0.0611772	58.916	9.6408	21.424		0.396438	1.2773	1.522	0.542676	15.1754	2.0038	46.1367	22.4514	1.09629	3.04979
2014	0.23	0.315167	1.4863	-0.161103	0.738	0.0732397	44	1	17		0.30797	0.422008	1.99016	-0.215716	0.988182	0.0980679	58.916	1.339	22.763		0.396438	1.28605	1.30865	1.0204	15.2297	2.05213	46.1367	11.4135	1.09829	2.68551
2015	0.23	0.275662	1.84526	-0.207652	1.058	0.01865	50	3.1	18		0.30797	0.369112	2.4708	-0.278045	1.41666	0.0249724	66.95	4.1509	24.102		0.396438	1.3342	1.3435	0.901112	15.3851	1.9556	52.0242	15.0876	1.10017	2.62735
2016	0.26	0.238416	2.23865	-0.234256	1.588	0.0754645	50	3.4	19		0.34814	0.319238	2.99755	-0.313668	2.12633	0.101047	66.95	4.5526	25.441		0.436329	1.39157	1.37841	0.844285	15.6406	2.05213	52.0242	15.6165	1.10196	2.82866
2017	0.29	0.197918	2.34187	0.0274739	2.112	0.0616973	56	4.2	20		0.38831	0.265013	3.13577	0.0367876	2.82797	0.0826126	74.984	5.6238	26.78		0.475271	1.46186	1.38709	1.62451	15.8915	2.02795	57.8694	17.0376	1.10366	2.81295
2018	0.5	0.200534	2.14195	-0.0539372	2.193	-0.0413491	65	4.2	21		0.6695	0.268516	2.86807	-0.072222	2.93643	-0.0553664	87.035	5.6238	28.119		0.728784	1.46186	1.37015	1.3516	15.9308	1.85958	66.5788	17.0376	1.10528	2.54791
2019	0.5	0.215813	1.36971	-0.102027	2.848	-0.0134867	70	2.1	22		0.6695	0.288974	1.83404	-0.136614	3.81347	-0.0180587	93.73	2.8119	29.458		0.728784	1.43187	1.29622	1.19118	16.2408	1.90753	71.3783	13.3261	1.10682	2.47256
2020	0.5	0.212377	1.25388	-0.0570051	3.321	-0.00599657	66	-6.1	23		0.6695	0.284373	1.67895	-0.0763298	4.44682	-0.00802941	88.374	-8.1679	30.797		0.728784	1.44652	1.28414	1.32806	16.4677	1.91953	67.5346	0.0146256	1.1083	2.46494
2021	0.5	0.205429	0.924244	0.0208911	3.439	-0.075041	66	1.5	24		0.6695	0.27507	1.23756	0.0279732	4.60482	-0.10048	88.374	2.0085	32.136		0.728784	1.44652	1.246	1.59865	16.5208	1.81177	67.5346	12.2825	1.10971	2.25746
2022	0.5	0.176975	1.57263	-0.267871	3.26	-0.0943874	66	2.6	25		0.6695	0.236969	2.10575	-0.358679	4.36514	-0.126385	88.374	3.4814	33.475		0.728784	1.51265	1.31769	0.753744	16.4394	1.776	67.5346	14.2048	1.11108	2.34022
2023	0.5	0.170067	2.83995	-0.202409	3.642	0.0344976	72	1.9	26		0.6695	0.22772	3.80269	-0.271026	4.87664	0.0461923	96.408	2.5441	34.814		0.728784	1.53144	1.42551	0.920472	16.6197	1.99174	73.2951	12.9732	1.11237	2.83925
2013	50	0.339684	1.52052	-0.031315	0.86	0.0179428	38	7.2	20.9		66.95	0.454837	2.03598	-0.0419308	1.15154	0.0240254	50.882	9.6408	27.9851		27.6913	1.26057	1.31245	1.42351	15.2876	1.9556	40.1934	22.4514	1.10512	2.56662
2014	46.01	0.426207	1.15886	0.170045	0.391	0.0120034	38	1	21.9		61.6074	0.570691	1.55171	0.22769	0.523549	0.0160725	50.882	1.339	29.3241		25.9313	1.17705	1.27331	2.15594	15.0594	1.9556	40.1934	11.4135	1.10666	2.49009
2015	48.99	0.416026	0.889401	0.117351	0.817	0.0388054	38	3.1	22.9		65.5976	0.557059	1.19091	0.157133	1.09396	0.0519604	50.882	4.1509	30.6631		27.2492	1.18311	1.24138	1.95128	15.2659	1.99174	40.1934	15.0876	1.10815	2.4725
2016	52.36	0.397474	0.8656	-0.0348874	0.859	-0.0117865	58	3.4	23.9		70.11	0.532217	1.15904	-0.0467142	1.1502	-0.0157821	77.662	4.5526	32.0021		28.7188	1.20215	1.23857	1.39933	15.2876	1.90753	59.8116	15.6165	1.10957	2.36261
2017	55.68	0.36985	1.06722	-0.0955041	0.934	0.0166066	47	4.2	24.9		74.5555	0.49523	1.42901	-0.12788	1.25063	0.0222363	62.933	5.6238	33.3411		30.1495	1.22264	1.263	1.21346	15.3237	1.9556	49.0825	17.0376	1.11094	2.46992
2018	55.23	0.376839	1.09036	0.0145795	0.815	0.0328424	52	4.2	25.9		73.953	0.504588	1.46	0.0195219	1.09128	0.043976	69.628	5.6238	34.6801		29.9544	1.22264	1.26561	1.57299	15.2659	1.97968	53.9795	17.0376	1.11225	2.5055
2019	54.51	0.412799	0.694517	0.251777	1.009	0.0735995	47	2.1	26.9		72.9889	0.552737	0.929958	0.337129	1.35105	0.0985498	62.933	2.8119	36.0191		29.6468	1.18931	1.21623	2.49848	15.3598	2.05213	49.0825	13.3261	1.11352	2.49585
2020	57.13	0.352246	0.351543	0.430968	0.735	0.164954	42	-6.1	27.9		76.4971	0.471657	0.470716	0.577066	0.984165	0.220873	56.238	-8.1679	37.3581		30.7675	1.24478	1.16625	3.33494	15.2261	2.19783	44.1614	0.0146256	1.11474	2.56323
2021	52.99	0.289578	0.223041	0.154841	0.944	0.282048	41	1.5	28.9		70.9536	0.387745	0.298652	0.207332	1.26402	0.377662	54.899	2.0085	38.6971		28.9903	1.31399	1.14556	2.09641	15.3273	2.39371	43.1716	12.2825	1.11592	2.74213
2022	57.21	0.30013	0.127567	-0.00917453	0.734	-0.298485	41	2.6	29.9		76.6042	0.401874	0.170812	-0.0122847	0.982826	-0.399671	54.899	3.4814	40.0361		30.7993	1.30438	1.12873	1.49731	15.2261	1.45768	43.1716	14.2048	1.11706	1.64532
2023	57.21	0.261336	0.132638	0.0352822	0.184	0.0912991	41	1.9	30.9		76.6042	0.349929	0.177602	0.0472429	0.246376	0.122249	54.899	2.5441	41.3751		30.7993	1.35588	1.13005	1.65058	14.9613	2.07633	43.1716	12.9732	1.11816	2.34637
2013	76.38	0.254002	1.31165	-0.0542668	0.698	0.0133147	66	7.2	23.4		102.273	0.340108	1.75629	-0.0726632	0.934622	0.0178284	88.374	9.6408	31.3326		38.6991	1.36732	1.29063	1.3516	15.208	1.9556	67.5346	22.4514	1.10887	2.52396
2014	26.05	0.197431	1.65988	0.0291692	1.092	0.203154	66	1	24.4		34.8809	0.26436	2.22258	0.0390575	1.46219	0.272024	88.374	1.339	32.6716		16.5438	1.47794	1.32578	1.62451	15.3995	2.25885	67.5346	11.4135	1.11026	2.99474
2015	81.1	0.196729	1.35712	-0.00250237	0.74	0.0840354	66	3.1	25.4		108.593	0.26342	1.81718	-0.00335067	0.99086	0.112523	88.374	4.1509	34.0106		40.5764	1.47794	1.29542	1.52232	15.2297	2.06423	67.5346	15.0876	1.1116	2.67405
2016	80.45	0.170422	1.85144	-0.0205116	0.808	-0.00188426	66	3.4	26.4		107.723	0.228196	2.47908	-0.027465	1.08191	-0.00252302	88.374	4.5526	35.3496		40.3194	1.53144	1.34419	1.4479	15.2623	1.93155	67.5346	15.6165	1.11289	2.59637
2017	80.45	0.166021	1.44062	0.00510847	0.142	-0.145713	60	4.2	27.4		107.723	0.222303	1.92899	0.00684024	0.190138	-0.195109	80.34	5.6238	36.6886		40.3194	1.55131	1.30404	1.54755	14.9394	1.69283	61.7499	17.0376	1.11413	2.20752
2018	92.94	0.157415	1.49703	-0.000763198	0.344	0.122213	59	4.2	28.4		124.447	0.210779	2.00453	-0.00102192	0.460616	0.163643	79.001	5.6238	38.0276		45.1904	1.57238	1.30941	1.52232	15.0376	2.12484	60.7812	17.0376	1.11533	2.7823
2019	93.02	0.153163	1.754	-0.0378926	0.473	0.0676091	60	2.1	29.4		124.554	0.205085	2.34861	-0.0507382	0.633347	0.0905286	80.34	2.8119	39.3666		45.2191	1.57238	1.33511	1.39933	15.0993	2.04003	61.7499	13.3261	1.11649	2.72366
2020	76.35	0.142642	2.12535	-0.07797	0.655	0.017166	60	-6.1	30.4		102.233	0.190998	2.84584	-0.104402	0.877045	0.0229852	80.34	-8.1679	40.7056		38.6872	1.61868	1.36886	1.28159	15.1899	1.9556	61.7499	0.0146256	1.11761	2.67695
2021	84.43	0.155644	2.6219	0.0255042	1.184	0.0327213	58	1.5	31.4		113.052	0.208407	3.51072	0.0341501	1.58538	0.0438138	77.662	2.0085	42.0446		41.8874	1.57238	1.40912	1.59865	15.4464	1.97968	59.8116	12.2825	1.11869	2.7896
2022	21.03	0.111979	3.13031	0.0413787	0.832	0.0201008	68	2.6	32.4		28.1592	0.14994	4.19149	0.0554061	1.11405	0.0269149	91.052	3.4814	43.3836		13.9704	1.73354	1.4465	1.67686	15.2731	1.96764	69.4581	14.2048	1.11974	2.8462
2023	21.03	0.054159	2.86965	-0.0273523	-1.65	0.0348241	78	1.9	33.4		28.1592	0.0725189	3.84246	-0.0366248	-2.20935	0.0466295	104.442	2.5441	44.7226		13.9704	2.16233	1.42772	1.42351	14.0589	1.99174	79.0196	12.9732	1.12077	2.84365
2013	21.65	0.285699	0.628446	-0.0543556	0.693	-0.228807	22	7.2	25.8		28.9893	0.382551	0.84149	-0.0727822	0.927927	-0.306373	29.458	9.6408	34.5462		14.2947	1.32392	1.20705	1.3516	15.208	1.56303	24.048	22.4514	1.11212	1.88666
2014	21.14	0.216562	0.753695	0.0062513	0.52	0.00381875	22	1	26.8		28.3065	0.289976	1.0092	0.0083705	0.69628	0.0051133	29.458	1.339	35.8852		14.0292	1.43187	1.22417	1.54755	15.1247	1.94357	24.048	11.4135	1.11339	2.37927
2015	21.38	0.229894	0.385768	0.0635345	0.468	0.0662928	16	3.1	27.8		28.6278	0.307828	0.516543	0.0850728	0.626652	0.088766	21.424	4.1509	37.2242		14.1543	1.40445	1.17209	1.75697	15.0993	2.04003	17.8226	15.0876	1.11461	2.3911
2016	20.91	0.171253	0.959143	0.0287661	0.478	0.122515	17	3.4	28.8		27.9985	0.229308	1.28429	0.0385178	0.640042	0.164048	22.763	4.5526	38.5632		13.9077	1.53144	1.24965	1.62451	15.1029	2.12484	18.8687	15.6165	1.11579	2.65531
2017	20.94	0.182193	0.900786	0.010237	0.43	0.0232729	15	4.2	29.8		28.0387	0.243956	1.20615	0.0137074	0.57577	0.0311625	20.085	5.6238	39.9022		13.9234	1.51265	1.24323	1.54755	15.0811	1.96764	16.7804	17.0376	1.11694	2.44623
2018	20.6	0.188351	0.598575	0.153625	0.34	0.206004	29	4.2	30.8		27.5834	0.252202	0.801492	0.205703	0.45526	0.275839	38.831	5.6238	41.2412		13.7426	1.49485	1.20288	2.09641	15.0376	2.27107	31.1758	17.0376	1.11805	2.73184
2019	22.08	0.22222	0.368273	-0.0687037	0.032	-0.0385945	13	2.1	31.8		29.5651	0.297553	0.493118	-0.0919942	0.042848	-0.051678	17.407	2.8119	42.5802		14.5202	1.41786	1.1686	1.30472	14.8848	1.87156	14.6673	13.3261	1.11912	2.1871
2020	20.97	0.214054	0.756995	0.0657777	0.477	0.0866785	13	-6.1	32.8		28.0788	0.286618	1.01362	0.0880763	0.638703	0.116063	17.407	-8.1679	43.9192		13.9391	1.43187	1.22417	1.75697	15.1029	2.07633	14.6673	0.0146256	1.12016	2.5418
2021	21.1	0.24155	0.713111	-0.0629723	0.758	-0.0570695	13	1.5	33.8		28.2529	0.323435	0.954855	-0.0843199	1.01496	-0.076416	17.407	2.0085	45.2582		14.0057	1.39157	1.21823	1.32806	15.2369	1.83566	14.6673	12.2825	1.12117	2.23626
2022	20.82	0.20097	0.659268	-0.0753268	0.432	-0.0662773	29	2.6	34.8		27.878	0.269099	0.88276	-0.100863	0.578448	-0.0887453	38.831	3.4814	46.5972		13.8606	1.46186	1.21116	1.28159	15.0811	1.82371	31.1758	14.2048	1.12215	2.20881
2023	22.12	0.172323	0.580371	0.117274	0.181	0.127799	29	1.9	35.8		29.6187	0.23074	0.777116	0.15703	0.242359	0.171124	38.831	2.5441	47.9362		14.5396	1.53144	1.20078	1.95128	14.9576	2.13699	31.1758	12.9732	1.12311	2.56605
2013	76.28	0.301199	0.570295	0.148782	2.36	0.109061	70	7.2	73.5		102.139	0.403306	0.763625	0.199219	3.16004	0.146033	93.73	9.6408	98.4165		38.6603	1.30438	1.19866	2.06696	16.0093	2.1127	71.3783	22.4514	1.14761	2.53242
2014	33.57	0.338983	0.617733	0.0271409	7.448	-0.00240455	70	1	74.5		44.9502	0.453899	0.827145	0.0363417	9.97287	-0.00321969	93.73	1.339	99.7555		20.2142	1.26057	1.20601	1.62451	18.3907	1.93155	71.3783	11.4135	1.14807	2.32947
2015	73.86	0.219181	0.583973	0.0163695	2.708	-0.018465	70	3.1	75.5		98.8985	0.293484	0.78194	0.0219188	3.62601	-0.0247246	93.73	4.1509	101.094		37.6882	1.43187	1.20078	1.57299	16.1768	1.90753	71.3783	15.0876	1.14853	2.29052
2016	81.28	0.2637	0.332008	0.0700964	2.461	0.00899011	70	3.4	76.5		108.834	0.353095	0.444558	0.093859	3.29528	0.0120378	93.73	4.5526	102.433		40.6473	1.35588	1.1627	1.75697	16.0593	1.94357	71.3783	15.6165	1.14898	2.25979
2017	40.5	0.218229	0.29917	0.0300377	1.852	-0.0152936	70	4.2	77.5		54.2295	0.292208	0.400589	0.0402205	2.47983	-0.0204781	93.73	5.6238	103.772		23.4449	1.43187	1.1579	1.62451	15.7662	1.90753	71.3783	17.0376	1.14943	2.20872
2018	27.28	0.202854	0.278202	0.061601	2.749	0.269229	63	4.2	78.5		36.5279	0.271621	0.372513	0.0824837	3.68091	0.360498	84.357	5.6238	105.111		17.1591	1.46186	1.15425	1.73006	16.1946	2.36913	64.65	17.0376	1.14987	2.73456
2019	27.28	0.164306	0.394554	0.079395	0.533	0.0726671	68	2.1	79.5		36.5279	0.220006	0.528307	0.10631	0.713687	0.0973013	91.052	2.8119	106.45		17.1591	1.55131	1.17324	1.81143	15.1283	2.05213	69.4581	13.3261	1.15031	2.40764
2020	93.34	0.193025	0.3027	0.00738724	1.628	0.0715795	75	-6.1	80.5		124.982	0.25846	0.405315	0.00989151	2.17989	0.0958449	100.425	-8.1679	107.79		45.3423	1.47794	1.15911	1.54755	15.6586	2.05213	76.1643	0.0146256	1.15074	2.37864
2021	48.74	0.200993	0.328307	0.166973	3.16	0.367754	75	1.5	81.5		65.2629	0.269129	0.439603	0.223577	4.23124	0.492423	100.425	2.0085	109.129		27.1376	1.46186	1.1627	2.12607	16.3898	2.52939	76.1643	12.2825	1.15117	2.94093
2022	48.74	0.351734	0.640808	0.572371	2.581	0.894997	74	2.6	82.5		65.2629	0.470971	0.858042	0.766405	3.45596	1.1984	99.086	3.4814	110.468		27.1376	1.24478	1.20911	4.08405	16.1163	3.42275	75.2087	14.2048	1.15159	4.13849
2023	48.74	0.427812	0.613824	0.30404	2.397	0.617868	74	1.9	83.5		65.2629	0.572841	0.821911	0.407109	3.20958	0.827325	99.086	2.5441	111.806		27.1376	1.17705	1.20497	2.72981	16.0272	2.95359	75.2087	12.9732	1.15201	3.559
2013	52.19	0.329675	0.710231	0.0723104	16.422	0.178217	74	7.2	77.1		69.8824	0.441435	0.951	0.0968237	21.9891	0.238632	99.086	9.6408	103.237		28.6443	1.26882	1.21823	1.7841	22.3975	2.22221	75.2087	22.4514	1.14925	2.70717
2014	55.41	0.24333	4.86258	0.0574836	21.656	0.118118	74	1	78.1		74.194	0.325819	6.51099	0.0769706	28.9974	0.15816	99.086	1.339	104.576		30.0312	1.37921	1.55241	1.73006	24.6415	2.12484	75.2087	11.4135	1.1497	3.29863
2015	54.55	0.215648	5.08333	0.0260186	22	0.0495355	74	3.1	79.1		73.0424	0.288753	6.80658	0.0348389	29.458	0.066328	99.086	4.1509	105.915		29.6629	1.43187	1.56428	1.59865	24.7867	2.01587	75.2087	15.0876	1.15013	3.15339
2016	61.46	0.251561	0.577154	0.0115414	22.78	0.0134474	74	3.4	80.1		82.2949	0.33684	0.772809	0.015454	30.5024	0.018006	99.086	4.5526	107.254		32.593	1.36732	1.19972	1.57299	25.1141	1.9556	75.2087	15.6165	1.15057	2.34618
2017	62.03	0.243134	3.51534	0.010934	22.57	0.004404	74	4.2	81.1		83.0582	0.325556	4.70704	0.0146406	30.2212	0.00589695	99.086	5.6238	108.593		32.8337	1.37921	1.47282	1.54755	25.0261	1.94357	75.2087	17.0376	1.151	2.86253
2018	61.92	0.249052	3.18853	0.0140012	22.61	0.00282231	74	4.2	82.1		82.9109	0.333481	4.26944	0.0187476	30.2748	0.00377908	99.086	5.6238	109.932		32.7868	1.37921	1.45067	1.57299	25.0418	1.93155	75.2087	17.0376	1.15142	2.80204
2019	60.82	0.306826	2.73552	0.0111021	23.02	-0.000250645	74	2.1	83.1		81.438	0.410839	3.66287	0.0148657	30.8238	-0.000335613	99.086	2.8119	111.271		32.3267	1.29507	1.41769	1.54755	25.2146	1.93155	75.2087	13.3261	1.15184	2.73833
2020	59.03	0.340981	2.46652	0.00227522	25.412	0.002745	74	-6.1	84.1		79.0412	0.456573	3.30266	0.00304652	34.0267	0.00367555	99.086	-8.1679	112.61		31.5718	1.25256	1.39678	1.52232	26.2166	1.93155	75.2087	0.0146256	1.15225	2.69794
2021	59.03	0.326296	2.87009	0.0157108	9.92	0.0126329	74	1.5	85.1		79.0412	0.43691	3.84305	0.0210367	13.2829	0.0169155	99.086	2.0085	113.949		31.5718	1.26882	1.42772	1.57299	19.5168	1.9556	75.2087	12.2825	1.15266	2.79205
2022	59.03	0.414971	3.7236	0.0106449	-5.996	0.0069721	74	2.6	86.1		79.0412	0.555646	4.9859	0.0142535	-8.02864	0.00933564	99.086	3.4814	115.288		31.5718	1.18311	1.48629	1.54755	11.8542	1.94357	75.2087	14.2048	1.15306	2.88871
2023	58.59	0.338013	3.5044	0.00677359	28.588	0.0011343	74	1.9	87.1		78.452	0.452599	4.69239	0.00906984	38.2793	0.00151883	99.086	2.5441	116.627		31.3855	1.26057	1.47184	1.54755	27.5269	1.93155	75.2087	12.9732	1.15346	2.84293
2013	25.15	0.272594	8.53303	0.162974	2.585	0.325714	73	7.2	73.2		33.6758	0.365003	11.4257	0.218223	3.46131	0.436131	97.747	9.6408	98.0148		16.0925	1.3342	1.71478	2.12607	16.1163	2.46762	74.2523	22.4514	1.14746	4.23142
2014	44.2	0.28826	9.64711	0.19689	1.122	0.362961	85	1	74.2		59.1838	0.385981	12.9175	0.263636	1.50236	0.486004	113.815	1.339	99.3538		25.1199	1.31399	1.75419	2.24682	15.4139	2.52939	85.6733	11.4135	1.14793	4.43702
2015	26.51	0.225378	9.70643	0.139747	2.414	0.268817	72	3.1	75.2		35.4969	0.301781	12.9969	0.187122	3.23235	0.359946	96.408	4.1509	100.693		16.7757	1.41786	1.75621	2.03772	16.0343	2.36913	73.2951	15.0876	1.14839	4.16068
2016	25.02	0.199208	9.27676	0.132698	2.997	0.244855	71	3.4	76.2		33.5018	0.26674	12.4216	0.177683	4.01298	0.327861	95.069	4.5526	102.032		16.0245	1.46186	1.74133	2.0087	16.3118	2.3323	72.3371	15.6165	1.14885	4.06132
2017	25.36	0.183559	9.37666	0.0786364	2.129	0.187511	69	4.2	77.2		33.957	0.245785	12.5554	0.105294	2.85073	0.251077	92.391	5.6238	103.371		16.1981	1.49485	1.74497	1.81143	15.8986	2.23442	70.4186	17.0376	1.1493	3.89899
2018	24.74	0.167103	8.57516	0.0730653	2.91	0.130458	71	4.2	78.2		33.1269	0.223752	11.4821	0.0978344	3.89649	0.174684	95.069	5.6238	104.71		15.8846	1.55131	1.71616	1.7841	16.2727	2.13699	72.3371	17.0376	1.14974	3.66741
2019	24.95	0.146038	8.02515	0.014128	2.569	0.0185353	73	2.1	79.2		33.408	0.195545	10.7457	0.0189175	3.43989	0.0248188	97.747	2.8119	106.049		15.9905	1.59478	1.6956	1.57299	16.1091	1.9556	74.2523	13.3261	1.15018	3.31592
2020	24.42	0.139356	8.12929	-0.0183945	0.942	-0.0111633	73	-6.1	80.2		32.6984	0.186598	10.8851	-0.0246302	1.26134	-0.0149477	97.747	-8.1679	107.388		15.7215	1.61868	1.69962	1.4725	15.3273	1.91953	74.2523	0.0146256	1.15061	3.26247
2021	29.91	0.138195	7.69092	-0.00607818	1.872	7.08522e-05	79	1.5	81.2		40.0495	0.185044	10.2981	-0.00813869	2.50661	9.48711e-05	105.781	2.0085	108.727		18.4525	1.61868	1.68245	1.49731	15.7769	1.93155	79.9723	12.2825	1.15104	3.24973
2022	31.9	0.141535	7.16393	0.0129814	1.881	0.0151834	79	2.6	82.2		42.7141	0.189516	9.5925	0.0173822	2.51866	0.0203306	105.781	3.4814	110.066		19.4141	1.61868	1.66087	1.57299	15.7805	1.9556	79.9723	14.2048	1.15146	3.248
2023	32.16	0.140864	6.51505	0.00739448	1.492	0.0107478	73	1.9	83.2		43.0622	0.188617	8.72365	0.00990121	1.99779	0.0143914	97.747	2.5441	111.405		19.5397	1.61868	1.63291	1.54755	15.5939	1.94357	74.2523	12.9732	1.15188	3.17366
2013	51.87	0.647675	0.819898	-0.246025	0.748	-0.0201521	69	7.2	95.3		69.4539	0.867237	1.09784	-0.329428	1.00157	-0.0269836	92.391	9.6408	127.607		28.505	1.04121	1.23289	0.807444	15.2333	1.89553	70.4186	22.4514	1.15658	2.33697
2014	13.22	0.528034	0.724318	-0.193131	1.467	0.0893176	52	1	96.3		17.7016	0.707038	0.969862	-0.258602	1.96431	0.119596	69.628	1.339	128.946		9.68052	1.10442	1.22023	0.940041	15.5796	2.07633	53.9795	11.4135	1.15694	2.5336
2015	45.09	0.536172	0.801089	-0.106783	1.075	0.122104	51	3.1	97.3		60.3755	0.717934	1.07266	-0.142983	1.43942	0.163497	68.289	4.1509	130.285		25.5215	1.09995	1.23001	1.19118	15.3923	2.12484	53.0024	15.0876	1.1573	2.61358
2016	45.09	0.688776	0.933032	-0.179319	0.189	0.0160687	71	3.4	98.3		60.3755	0.92227	1.24933	-0.240109	0.253071	0.021516	95.069	4.5526	131.624		25.5215	1.02448	1.24692	0.979805	14.9613	1.9556	72.3371	15.6165	1.15766	2.43847
2017	42.9	0.691377	0.934821	-0.204971	0.848	0.0621365	56	4.2	99.3		57.4431	0.925754	1.25173	-0.274456	1.13547	0.0832008	74.984	5.6238	132.963		24.5346	1.02127	1.24692	0.920472	15.2839	2.02795	57.8694	17.0376	1.15801	2.52868
2018	42.9	0.74584	0.910195	-0.252801	0.089	-0.0152489	56	4.2	100.3		57.4431	0.998679	1.21875	-0.3385	0.119171	-0.0204183	74.984	5.6238	134.302		24.5346	1	1.24416	0.789336	14.914	1.90753	57.8694	17.0376	1.15836	2.37326
2019	87.56	0.764811	1.03536	-0.139755	0.208	0.107652	56	2.1	101.3		117.243	1.02408	1.38635	-0.187132	0.278512	0.144146	74.984	2.8119	135.641		43.1092	0.994274	1.25949	1.08287	14.9722	2.10057	57.8694	13.3261	1.1587	2.64566
2020	57.6	0.666406	1.00013	-0.196101	0.316	0.0634244	51	-6.1	102.3		77.1264	0.892318	1.33918	-0.262579	0.423124	0.0849252	68.289	-8.1679	136.98		30.9675	1.03437	1.25505	0.940041	15.0231	2.02795	53.0024	0.0146256	1.15904	2.54519
2021	32.47	0.658843	0.932009	-0.041152	2.24	0.226195	46	1.5	103.3		43.4773	0.88219	1.24796	-0.0551026	2.99936	0.302875	61.594	2.0085	138.319		19.6901	1.03777	1.24692	1.37536	15.9522	2.29554	48.0994	12.2825	1.15938	2.86235
2022	22.69	0.747967	1.01976	-0.113587	1.457	0.0573714	41	2.6	104.3		30.3819	1.00153	1.36546	-0.152094	1.95092	0.0768204	54.899	3.4814	139.658		14.8335	1	1.25772	1.1691	15.576	2.02795	43.1716	14.2048	1.15972	2.5506
2023	5.71	0.668417	0.821748	-0.189694	3.362	-0.00693854	49	1.9	105.3		7.64569	0.89501	1.10032	-0.254	4.50172	-0.0092907	65.611	2.5441	140.997		4.98991	1.03103	1.23289	0.959818	16.4854	1.91953	51.0448	12.9732	1.16005	2.36657
2013	59.64	0.270985	0.443374	-0.066096	0.152	-0.0130563	53	7.2	74.4		79.858	0.362848	0.593677	-0.0885025	0.203528	-0.0174823	70.967	9.6408	99.6216		31.8303	1.34485	1.18007	1.30472	14.9431	1.90753	54.9554	22.4514	1.14802	2.25102
2014	69.49	0.305344	0.445574	-0.0734718	1.799	-0.0527527	66	1	75.4		93.0471	0.408855	0.596624	-0.0983787	2.40886	-0.0706359	88.374	1.339	100.961		35.9158	1.29507	1.1812	1.28159	15.7411	1.84762	67.5346	11.4135	1.14848	2.1824
2015	66.75	0.32148	0.395399	-0.0149643	2.996	0.0681624	93	3.1	76.4		89.3782	0.430461	0.529439	-0.0200371	4.01164	0.0912694	124.527	4.1509	102.3		34.792	1.2773	1.17324	1.4725	16.3118	2.04003	93.2304	15.0876	1.14894	2.39345
2016	70.6	0.264209	0.412611	-0.0224469	2.125	0.00692532	79	3.4	77.4		94.5334	0.353776	0.552486	-0.0300564	2.84537	0.00927301	105.781	4.5526	103.639		36.3664	1.35588	1.17553	1.4479	15.8986	1.94357	79.9723	15.6165	1.14939	2.28473
2017	90.28	0.237328	0.452296	-0.00499911	1.108	0.029359	68	4.2	78.4		120.885	0.317782	0.605624	-0.00669381	1.48361	0.0393117	91.052	5.6238	104.978		44.1631	1.39157	1.18232	1.49731	15.4067	1.97968	69.4581	17.0376	1.14983	2.34062
2018	96.78	0.247363	0.322676	-0.0772872	0.517	-0.0357834	62	4.2	79.4		129.588	0.331219	0.432063	-0.103488	0.692263	-0.047914	83.018	5.6238	106.317		46.6586	1.37921	1.16151	1.28159	15.121	1.87156	63.6842	17.0376	1.15027	2.17383
2019	96.78	0.387034	0.598526	0.00520878	-2.588	0.0489999	62	2.1	80.4		129.588	0.518239	0.801426	0.00697455	-3.46533	0.0656109	83.018	2.8119	107.656		46.6586	1.20881	1.20288	1.54755	13.5903	2.01587	63.6842	13.3261	1.1507	2.42486
2020	60.91	0.410782	0.335798	-0.0777553	4.269	-0.0283455	61	-6.1	81.4		81.5585	0.550037	0.449633	-0.104114	5.71619	-0.0379546	81.679	-8.1679	108.995		32.3644	1.18931	1.16389	1.28159	16.9155	1.88354	62.7175	0.0146256	1.15112	2.19223
2021	60.91	0.211976	0.581713	0.0763372	-2.36	0.0901986	61	1.5	82.4		81.5585	0.283835	0.778914	0.102215	-3.16004	0.120776	81.679	2.0085	110.334		32.3644	1.44652	1.20078	1.7841	13.706	2.07633	62.7175	12.2825	1.15154	2.49322
2022	34.39	0.516241	0.557472	-0.128103	5.816	-0.0816469	61	2.6	83.4		46.0482	0.691247	0.746455	-0.17153	7.78762	-0.109325	81.679	3.4814	111.673		20.604	1.11361	1.1976	1.12557	17.6384	1.79984	62.7175	14.2048	1.15196	2.15548
2023	55.61	0.375116	0.478142	-0.0119355	2.248	0.010477	61	1.9	84.4		74.4618	0.50228	0.640233	-0.0159816	3.01007	0.0140286	81.679	2.5441	113.012		30.1175	1.22264	1.18565	1.4725	15.9558	1.94357	62.7175	12.9732	1.15237	2.3044
2013	38.97	0.24676	9.05896	0.000220826	1.924	0.0503812	63	7.2	72.4		52.1808	0.330412	12.1299	0.000295685	2.57624	0.0674604	84.357	9.6408	96.9436		22.742	1.37921	1.73371	1.52232	15.802	2.01587	64.65	22.4514	1.14708	3.49494
2014	50.06	0.218422	7.22754	0.0189206	2.247	0.0509922	57	1	73.4		67.0303	0.292467	9.67767	0.0253347	3.00873	0.0682785	76.323	1.339	98.2826		27.7174	1.43187	1.66366	1.59865	15.9558	2.01587	58.841	11.4135	1.14756	3.35373
2015	50.46	0.256189	5.18128	-0.0344797	2.477	0.0473578	57	3.1	74.4		67.5659	0.343038	6.93773	-0.0461683	3.3167	0.0634121	76.323	4.1509	99.6216		27.8937	1.36732	1.56932	1.39933	16.0664	2.0038	58.841	15.0876	1.14802	3.14461
2016	52.63	0.259409	4.39937	-0.00649547	2.613	0.0119406	58	3.4	75.4		70.4716	0.347348	5.89076	-0.00869744	3.49881	0.0159884	77.662	4.5526	100.961		28.8352	1.35588	1.52673	1.49731	16.1305	1.9556	59.8116	15.6165	1.14848	2.98568
2017	99.63	0.285266	3.46274	0.0314649	2.76	0.0487824	59	4.2	76.4		133.405	0.381972	4.63661	0.0421315	3.69564	0.0653197	79.001	5.6238	102.3		47.739	1.32392	1.46938	1.62451	16.2017	2.01587	60.7812	17.0376	1.14894	2.96208
2018	54.86	0.313811	2.6102	-0.0142363	2.552	0.00572149	59	4.2	77.4		73.4575	0.420193	3.49506	-0.0190624	3.41713	0.00766107	79.001	5.6238	103.639		29.7975	1.28605	1.40854	1.4725	16.102	1.94357	60.7812	17.0376	1.14939	2.73759
2019	51.52	0.384257	1.95845	-0.0324792	3.105	-0.00151552	59	2.1	78.4		68.9853	0.514521	2.62236	-0.0434897	4.15759	-0.00202928	79.001	2.8119	104.978		28.3557	1.21564	1.35373	1.42351	16.365	1.93155	60.7812	13.3261	1.14983	2.61479
2020	52.3	0.457797	1.6893	0.0565697	3.441	0.0789198	59	-6.1	79.4		70.0297	0.61299	2.26197	0.0757468	4.6075	0.105674	79.001	-8.1679	106.317		28.6929	1.15413	1.32868	1.73006	16.5243	2.06423	60.7812	0.0146256	1.15027	2.74269
2021	16.4	0.449207	1.74881	-0.0512872	3.048	-0.0364809	59	1.5	80.4		21.9596	0.601488	2.34165	-0.0686735	4.08127	-0.0488479	79.001	2.0085	107.656		11.4786	1.15967	1.3344	1.3516	16.3366	1.87156	60.7812	12.2825	1.1507	2.4974
2022	16.4	0.451331	2.0204	0.00527328	1.962	0.0602733	62	2.6	81.4		21.9596	0.604332	2.70532	0.00706093	2.62712	0.0807059	83.018	3.4814	108.995		11.4786	1.15967	1.35973	1.54755	15.8199	2.02795	63.6842	14.2048	1.15112	2.75745
2023	16.89	0.44123	1.87732	-0.0360436	2.961	-0.00532917	67	1.9	82.4		22.6157	0.590807	2.51373	-0.0482624	3.96478	-0.00713576	89.713	2.5441	110.334		11.7503	1.16534	1.34626	1.39933	16.294	1.91953	68.4968	12.9732	1.15154	2.58419
2013	40.03	0.615668	1.95065	0.148993	13.091	0.249636	57	7.2	92.3		53.6002	0.824379	2.61192	0.199501	17.5288	0.334263	76.323	9.6408	123.59		23.2295	1.05924	1.35306	2.06696	20.9364	2.3323	58.841	22.4514	1.15547	3.15574
2014	39.99	0.572692	1.90129	0.113452	14.502	0.238555	57	1	93.3		53.5466	0.766835	2.54583	0.151912	19.4182	0.319425	76.323	1.339	124.929		23.2124	1.07874	1.34899	1.92289	21.5589	2.32004	58.841	11.4135	1.15585	3.12972
2015	40.06	0.606879	1.7693	0.0757374	15.725	0.163392	57	3.1	94.3		53.6403	0.81261	2.36909	0.101412	21.0558	0.218782	76.323	4.1509	126.268		23.2432	1.06301	1.33652	1.7841	22.0951	2.19783	58.841	15.0876	1.15622	2.93744
2016	40.06	0.59884	1.96792	0.0446215	10.733	0.117384	57	3.4	95.3		53.6403	0.801847	2.63504	0.0597482	14.3715	0.157178	76.323	4.5526	127.607		23.2432	1.06685	1.35507	1.67686	19.8836	2.12484	58.841	15.6165	1.15658	2.87931
2017	41.02	0.604816	1.79722	0.0278609	10.482	0.0968385	57	4.2	96.3		54.9258	0.809849	2.40648	0.0373057	14.0354	0.129667	76.323	5.6238	128.946		23.6837	1.06301	1.33933	1.62451	19.7727	2.08845	58.841	17.0376	1.15694	2.79712
2018	40.03	0.588159	1.77036	0.00874068	7.044	0.0721092	57	4.2	97.3		53.6002	0.787545	2.37051	0.0117038	9.43192	0.0965543	76.323	5.6238	130.285		23.2295	1.07075	1.33652	1.54755	18.2052	2.05213	58.841	17.0376	1.1573	2.74271
2019	40.18	0.545023	1.87495	0.00199583	7.218	0.0449143	63	2.1	98.3		53.801	0.729785	2.51056	0.00267242	9.6649	0.0601402	84.357	2.8119	131.624		23.298	1.09556	1.34626	1.52232	18.2843	2.0038	64.65	13.3261	1.15766	2.69763
2020	45.03	0.544956	1.93899	0.111601	10.015	0.270572	58	-6.1	99.3		60.2952	0.729696	2.59631	0.149434	13.4101	0.362296	77.662	-8.1679	132.963		25.4947	1.09556	1.35238	1.92289	19.5606	2.36913	59.8116	0.0146256	1.15801	3.20396
2021	39.97	0.50125	2.06311	0.0243688	13.01	0.0848395	56	1.5	100.3		53.5198	0.671173	2.7625	0.0326299	17.4204	0.1136	74.984	2.0085	134.302		23.2021	1.12315	1.36302	1.59865	20.9	2.06423	57.8694	12.2825	1.15836	2.81357
2022	45.01	0.535558	1.90878	0.0485112	13.73	0.136075	55	2.6	101.3		60.2684	0.717113	2.55586	0.0649565	18.3845	0.182205	73.645	3.4814	135.641		25.4847	1.09995	1.34967	1.67686	21.217	2.14914	56.9039	14.2048	1.1587	2.90064
2023	45.01	0.588935	1.84566	0.0582173	11.109	0.150998	55	1.9	102.3		60.2684	0.788585	2.47135	0.0779529	14.875	0.202186	73.645	2.5441	136.98		25.4847	1.07075	1.3435	1.73006	20.0512	2.17347	56.9039	12.9732	1.15904	2.92006
2013	36.32	0.566656	1.14898	0.208517	6.521	0.317098	60	7.2	90.6		48.6325	0.758752	1.53848	0.279204	8.73162	0.424594	80.34	9.6408	121.313		21.5107	1.08284	1.27246	2.30846	17.9639	2.44295	61.7499	22.4514	1.15483	3.10857
2014	39.5	0.552347	1.04837	-0.0039326	6.196	0.0616068	60	1	91.6		52.8905	0.739593	1.40377	-0.00526575	8.29644	0.0824915	80.34	1.339	122.652		22.9861	1.09125	1.26037	1.49731	17.8152	2.02795	61.7499	11.4135	1.15521	2.55597
2015	39.5	0.582737	1.21261	0.00228377	1.307	0.15593	60	3.1	92.6		52.8905	0.780285	1.62368	0.00305797	1.75007	0.20879	80.34	4.1509	123.991		22.9861	1.07471	1.27918	1.52232	15.504	2.18564	61.7499	15.0876	1.15558	2.79584
2016	97	0.59662	1.28798	-0.056125	0.895	-0.00609519	60	3.4	93.6		129.883	0.798875	1.7246	-0.0751513	1.1984	-0.00816146	80.34	4.5526	125.33		46.741	1.06685	1.2874	1.32806	15.3056	1.91953	61.7499	15.6165	1.15596	2.4712
2017	46.09	0.53461	1.0858	-0.0522302	2.912	0.00571699	60	4.2	94.6		61.7145	0.715843	1.45388	-0.0699363	3.89917	0.00765506	80.34	5.6238	126.669		25.9646	1.09995	1.26474	1.3516	16.2727	1.94357	61.7499	17.0376	1.15633	2.45811
2018	58.95	0.519853	1.18056	-0.0524885	2.277	-0.0191348	60	4.2	95.6		78.934	0.696083	1.58077	-0.070282	3.0489	-0.0256215	80.34	5.6238	128.008		31.5371	1.10897	1.27584	1.3516	15.9701	1.89553	61.7499	17.0376	1.15669	2.41839
2019	58.95	0.531209	1.33728	0.0184297	0.78	0.108611	60	2.1	96.6		78.934	0.711289	1.79062	0.0246774	1.04442	0.14543	80.34	2.8119	129.347		31.5371	1.10442	1.29304	1.57299	15.2478	2.1127	61.7499	13.3261	1.15705	2.7318
2020	73.61	0.497406	1.53656	-0.0199186	1.877	0.0140871	60	-6.1	97.6		98.5638	0.666026	2.05745	-0.0266711	2.5133	0.0188626	80.34	-8.1679	130.686		37.5858	1.12315	1.31395	1.4479	15.7769	1.9556	61.7499	0.0146256	1.15741	2.56957
2021	49.45	0.532543	1.37545	-0.0240085	2.874	0.0108834	60	1.5	98.6		66.2135	0.713075	1.84173	-0.0321474	3.84829	0.0145729	80.34	2.0085	132.025		27.4492	1.10442	1.29701	1.4479	16.255	1.94357	61.7499	12.2825	1.15776	2.52082
2022	49.45	0.544184	1.45984	-0.0290155	0.654	0.0546513	60	2.6	99.6		66.2135	0.728662	1.95472	-0.0388517	0.875706	0.0731781	80.34	3.4814	133.364		27.4492	1.09556	1.30558	1.42351	15.1899	2.01587	61.7499	14.2048	1.15811	2.63189
2023	46.24	0.60921	1.41194	-0.0754195	3.159	-0.00697302	60	1.9	100.6		61.9154	0.815732	1.89058	-0.100987	4.2299	-0.00933688	80.34	2.5441	134.703		26.0343	1.05924	1.30093	1.28159	16.3898	1.91953	61.7499	12.9732	1.15846	2.49718
2013	33.91	0.750294	2.53112	0.0725292	4.35	0.196084	60	7.2	73.4		45.4055	1.00464	3.38916	0.0971165	5.82465	0.262556	80.34	9.6408	98.2826		20.3774	1	1.40212	1.7841	16.9507	2.24663	61.7499	22.4514	1.14756	3.15003
2014	34.99	0.533743	3.4833	0.050163	4.867	0.122812	67	1	74.4		46.8516	0.714682	4.66414	0.0671682	6.51691	0.164446	89.713	1.339	99.6216		20.8863	1.10442	1.47037	1.70335	17.1959	2.12484	68.4968	11.4135	1.14802	3.1243
2015	38.99	0.575971	2.8391	0.0250572	4.432	0.0810292	67	3.1	75.4		52.2076	0.771225	3.80156	0.0335516	5.93445	0.108498	89.713	4.1509	100.961		22.7523	1.07874	1.42551	1.59865	16.9893	2.06423	68.4968	15.0876	1.14848	2.94258
2016	42.9	0.733088	1.68024	0.0440393	4.191	0.115325	74	3.4	76.4		57.4431	0.981605	2.24984	0.0589687	5.61175	0.154421	99.086	4.5526	102.3		24.5346	1.00588	1.32795	1.67686	16.8769	2.1127	75.2087	15.6165	1.14894	2.80558
2017	45.03	0.657398	1.48813	-0.00347767	4.509	0.0259486	55	4.2	77.4		60.2952	0.880255	1.99261	-0.00465661	6.03755	0.0347451	73.645	5.6238	103.639		25.4947	1.03777	1.30865	1.52232	17.0278	1.96764	56.9039	17.0376	1.14939	2.57495
2018	54.15	0.678494	1.46705	0.0270107	3.749	0.0397666	41	4.2	78.4		72.5069	0.908504	1.96438	0.0361674	5.01991	0.0532474	54.899	5.6238	104.978		29.4927	1.02773	1.30635	1.62451	16.6691	1.99174	43.1716	17.0376	1.14983	2.60191
2019	59.93	0.740789	1.45998	0.0474805	3.387	0.132416	41	2.1	79.4		80.2463	0.991917	1.95491	0.0635764	4.53519	0.177305	54.899	2.8119	106.317		31.953	1.00292	1.30558	1.67686	16.4996	2.14914	43.1716	13.3261	1.15027	2.80588
2020	58.1	0.675953	1.31072	0.0139678	3.787	0.0253287	41	-6.1	80.4		77.7959	0.905101	1.75506	0.0187028	5.07079	0.0339151	54.899	-8.1679	107.656		31.1798	1.02773	1.29063	1.57299	16.6868	1.96764	43.1716	0.0146256	1.1507	2.5395
2021	58.1	1.04755	4.17168	0.0247001	-23.769	0.108272	41	1.5	81.4		77.7959	1.40268	5.58588	0.0330735	-31.8267	0.144976	54.899	2.0085	108.995		31.1798	0.907033	1.5137	1.59865	0.0275423	2.10057	43.1716	12.2825	1.15112	3.17964
2022	58.1	1.3626	-1.19579	-0.110196	-23.769	0.09245	41	2.6	82.4		77.7959	1.82452	-1.60117	-0.147553	-31.8267	0.123791	54.899	3.4814	110.334		31.1798	0.84058	0.380189	1.1691	0.0275423	2.07633	43.1716	14.2048	1.15154	0.7894
2023	58.1	1.3626	-1.19579	-0.110196	0.702	0.09245	51	1.9	83.4		77.7959	1.82452	-1.60117	-0.147553	0.939978	0.123791	68.289	2.5441	111.673		31.1798	0.84058	0.380189	1.1691	15.2116	2.07633	53.0024	12.9732	1.15196	0.7894
2013	63.06	0.951006	0.387697	0.196738	0.702	0.372626	38	7.2	24.4		84.4373	1.2734	0.519126	0.263432	0.939978	0.498947	50.882	9.6408	32.6716		33.2639	0.933033	1.17209	2.24682	15.2116	2.54176	40.1934	22.4514	1.11026	2.97917
2014	72.64	1.09371	0.324913	0.242733	0.609	0.183712	43	1	25.4		97.265	1.46448	0.435059	0.32502	0.815451	0.245991	57.577	1.339	34.0106		37.1936	0.896061	1.1627	2.46628	15.1682	2.23442	45.1498	11.4135	1.1116	2.59796
2015	77.19	1.16114	0.259528	0.199535	0.637	0.122627	61	3.1	26.4		103.357	1.55477	0.347509	0.267178	0.852943	0.164198	81.679	4.1509	35.3496		39.0246	0.880651	1.15179	2.27754	15.179	2.12484	62.7175	15.0876	1.11289	2.44738
2016	74.59	1.01421	0.543773	0.165508	0.527	0.0227289	67	3.4	27.4		99.876	1.35803	0.728112	0.221615	0.705653	0.0304339	89.713	4.5526	36.6886		37.9829	0.91469	1.19546	2.12607	15.1283	1.96764	68.4968	15.6165	1.11413	2.35223
2017	68.86	0.917779	0.579765	0.240332	0.714	0.304407	64	4.2	28.4		92.2035	1.22891	0.776306	0.321805	0.956046	0.407601	85.696	5.6238	38.0276		35.6564	0.941732	1.20078	2.4343	15.2188	2.43063	65.6148	17.0376	1.11533	2.91866
2018	82.85	1.04613	0.602905	0.129099	0.416	0.115273	58	4.2	29.4		110.936	1.40077	0.80729	0.172863	0.557024	0.15435	77.662	5.6238	39.3666		41.2686	0.907033	1.20393	1.97988	15.0739	2.1127	59.8116	17.0376	1.11649	2.54355
2019	80.31	0.992417	0.624311	0.0664602	0.318	0.046135	65	2.1	30.4		107.535	1.32885	0.835953	0.0889901	0.425802	0.0617748	87.035	2.8119	40.7056		40.2662	0.920626	1.20705	1.75697	15.0267	2.0038	66.5788	13.3261	1.11761	2.41869
2020	69.17	0.893785	0.721827	0.0142452	0.199	0.00447438	76	-6.1	31.4		92.6186	1.19678	0.966526	0.0190743	0.266461	0.00599119	101.764	-8.1679	42.0446		35.7846	0.9485	1.22023	1.57299	14.9685	1.94357	77.1121	0.0146256	1.11869	2.37159
2021	75	1.02507	0.777676	0.0618059	0.157	0.0592731	83	1.5	32.4		100.425	1.37257	1.04131	0.0827581	0.210223	0.0793667	111.137	2.0085	43.3836		38.148	0.912748	1.2271	1.73006	14.9467	2.02795	83.7757	12.2825	1.11974	2.4885
2022	58.65	1.0648	0.790987	0.000576764	0.256	-0.0249283	83	2.6	33.4		78.5323	1.42577	1.05913	0.000772287	0.342784	-0.033379	111.137	3.4814	44.7226		31.4107	0.901473	1.22904	1.52232	14.994	1.89553	83.7757	14.2048	1.12077	2.32969
2023	68.75	1.27553	0.782622	-0.0103021	0.102	-0.0224221	83	1.9	34.4		92.0562	1.70793	1.04793	-0.0137945	0.136578	-0.0300232	111.137	2.5441	46.0616		35.6136	0.855916	1.22808	1.49731	14.9212	1.89553	83.7757	12.9732	1.12176	2.32785
2013	61.79	0.074602	7.11023	-0.0559402	0.051	0.0174761	26	7.2	27.4		82.7368	0.099892	9.52059	-0.0749039	0.068289	0.0234005	34.814	9.6408	36.6886		32.7337	1.94984	1.65869	1.3516	14.8958	1.9556	28.1321	22.4514	1.11413	3.24372
2014	80.33	0.0713486	6.41312	0.0629544	0.02	-0.0133482	26	1	28.4		107.562	0.0955358	8.58717	0.0842959	0.02678	-0.0178733	34.814	1.339	38.0276		40.2721	1.94984	1.62857	1.73006	14.8812	1.90753	28.1321	11.4135	1.11533	3.10654
2015	80.33	0.0802828	3.16582	0.0724902	0.032	-0.0154669	64	3.1	29.4		107.562	0.107499	4.23904	0.0970644	0.042848	-0.0207101	85.696	4.1509	39.3666		40.2721	1.89669	1.44911	1.7841	14.8848	1.90753	65.6148	15.0876	1.11649	2.76422
2016	80.33	0.0846459	3.15189	0.135238	0.032	0.0330602	28	3.4	30.4		107.562	0.113341	4.22038	0.181084	0.042848	0.0442677	37.492	4.5526	40.7056		40.2721	1.89669	1.44807	2.0087	14.8848	1.97968	30.1634	15.6165	1.11761	2.86673
2017	80.33	0.079598	4.09	-0.191098	0.033	0.00265208	23	4.2	31.4		107.562	0.106582	5.47651	-0.25588	0.044187	0.00355113	30.797	5.6238	42.0446		40.2721	1.89669	1.50881	0.940041	14.8848	1.93155	25.0748	17.0376	1.11869	2.91434
2018	98.1	0.0928122	3.72628	0.153058	0.031	0.0169895	23	4.2	32.4		131.356	0.124276	4.98949	0.204945	0.041509	0.022749	30.797	5.6238	43.3836		47.1613	1.84943	1.48629	2.06696	14.8848	1.9556	25.0748	17.0376	1.11974	2.90659
2019	94.88	0.0910174	3.79513	-0.0170588	0.026	-0.019616	23	2.1	33.4		127.044	0.121872	5.08168	-0.0228417	0.034814	-0.0262658	30.797	2.8119	44.7226		45.9317	1.84943	1.49053	1.4725	14.8812	1.89553	25.0748	13.3261	1.12077	2.82533
2020	78.65	0.0976462	3.12443	0.176485	0.027	0.00949944	23	-6.1	34.4		105.312	0.130748	4.18361	0.236313	0.036153	0.0127197	30.797	-8.1679	46.0616		39.6051	1.80699	1.44598	2.18602	14.8848	1.94357	25.0748	0.0146256	1.12176	2.81036
2021	80.78	0.0864339	3.31239	-0.0102913	0.031	0.0169581	23	1.5	35.4		108.164	0.115735	4.43529	-0.0137801	0.041509	0.0227068	30.797	2.0085	47.4006		40.4495	1.84943	1.45938	1.49731	14.8848	1.9556	25.0748	12.2825	1.12272	2.85396
2022	80.78	0.0959801	3.48942	-0.0247814	0.028	-0.012189	23	2.6	36.4		108.164	0.128517	4.67234	-0.0331824	0.037492	-0.0163211	30.797	3.4814	48.7396		40.4495	1.80699	1.47086	1.4479	14.8848	1.90753	25.0748	14.2048	1.12366	2.8057
2023	80.78	0.0976528	3.63798	-0.0348397	0.004	0.0179902	23	1.9	37.4		108.164	0.130757	4.87125	-0.0466504	0.005356	0.0240889	30.797	2.5441	50.0786		40.4495	1.80699	1.48058	1.39933	14.8739	1.9556	25.0748	12.9732	1.12458	2.89541
2013	79.52	0.875692	0.860501	0.450273	1.623	0.395496	43	7.2	18.9		106.477	1.17255	1.15221	0.602916	2.1732	0.529569	57.577	9.6408	25.3071		39.9523	0.95549	1.23763	3.41017	15.655	2.57892	45.1498	22.4514	1.10179	3.19175
2014	79.52	2.24646	1.81596	0.373039	1.863	0.0302712	43	1	19.9		106.477	3.00801	2.43158	0.499499	2.49456	0.0405331	57.577	1.339	26.6461		39.9523	0.726467	1.34073	3.04252	15.7698	1.97968	45.1498	11.4135	1.1035	2.65421
2015	79.52	1.53693	0.62618	0.195729	0.157	0.367567	43	3.1	20.9		106.477	2.05794	0.838456	0.262081	0.210223	0.492172	57.577	4.1509	27.9851		39.9523	0.810921	1.20705	2.24682	14.9467	2.52939	45.1498	15.0876	1.10512	3.0531
2016	79.52	0.561484	0.1321	0.0629049	0.161	1.29159	43	3.4	21.9		106.477	0.751828	0.176882	0.0842296	0.215579	1.72944	57.577	4.5526	29.3241		39.9523	1.08701	1.13005	1.73006	14.9504	4.10684	45.1498	15.6165	1.10666	4.64095
2017	91.51	0.493226	0.134045	-0.0326831	0.047	-0.14841	29	4.2	22.9		122.532	0.660429	0.179487	-0.0437627	0.062933	-0.198722	38.831	5.6238	30.6631		44.6387	1.12806	1.13005	1.42351	14.8921	1.69283	31.1758	17.0376	1.10815	1.91299
2018	91.51	0.424183	0.131621	0.0471966	0.118	0.160428	28	4.2	23.9		122.532	0.567981	0.17624	0.0631962	0.158002	0.214813	37.492	5.6238	32.0021		44.6387	1.17705	1.13005	1.67686	14.9285	2.18564	30.1634	17.0376	1.10957	2.4699
2019	6.67	0.412571	0.149031	0.0728644	0.139	0.163396	27	2.1	24.9		8.93113	0.552433	0.199552	0.0975654	0.186121	0.218788	36.153	2.8119	33.3411		5.63862	1.18931	1.13269	1.7841	14.9394	2.19783	29.1489	13.3261	1.11094	2.48947
2020	17.01	0.335721	0.318086	0.00268631	0.065	-0.00253577	39	-6.1	25.9		22.7764	0.449531	0.425917	0.00359697	0.087035	-0.0033954	52.221	-8.1679	34.6801		11.8159	1.26057	1.16151	1.52232	14.903	1.93155	41.1876	0.0146256	1.11225	2.24351
2021	17.01	0.194601	0.941659	-0.202128	0.079	0.180131	39	1.5	26.9		22.7764	0.260571	1.26088	-0.270649	0.105781	0.241195	52.221	2.0085	36.0191		11.8159	1.47794	1.24783	0.920472	14.9103	2.22221	41.1876	12.2825	1.11352	2.77294
2022	96.7	0.168829	0.897248	-0.196664	0.028	-0.180553	26	2.6	27.9		129.481	0.226062	1.20141	-0.263334	0.037492	-0.24176	34.814	3.4814	37.3581		46.6273	1.53144	1.24231	0.940041	14.8848	1.64551	28.1321	14.2048	1.11474	2.04422
2023	96.7	0.160782	0.881273	-0.099841	0.011	-0.0830712	26	1.9	28.9		129.481	0.215287	1.18002	-0.133687	0.014729	-0.111232	34.814	2.5441	38.6971		46.6273	1.55131	1.24044	1.21346	14.8739	1.79984	28.1321	12.9732	1.11592	2.2326
2013	26.62	0.177359	2.38272	-0.164103	0.239	0.00810406	32	7.2	19.7		35.6442	0.237484	3.19047	-0.219734	0.320021	0.0108513	42.848	9.6408	26.3783		16.8279	1.51265	1.39015	1.0204	14.9867	1.94357	34.2006	22.4514	1.10316	2.70185
2014	53.86	0.179267	2.40577	0.0711795	0.256	0.0914231	32	1	20.7		72.1185	0.240039	3.22132	0.0953094	0.342784	0.122416	42.848	1.339	27.7173		29.3673	1.51265	1.39197	1.7841	14.994	2.07633	34.2006	11.4135	1.1048	2.89019
2015	72.45	0.185083	1.90613	0.145302	0.238	0.0453914	67	3.1	21.7		97.0105	0.247827	2.55231	0.19456	0.318682	0.0607791	89.713	4.1509	29.0563		37.118	1.49485	1.34899	2.03772	14.9867	2.0038	68.4968	15.0876	1.10637	2.70311
2016	72.67	0.176409	1.59803	0.0898392	0.178	-0.0743943	75	3.4	22.7		97.3051	0.236211	2.13977	0.120295	0.238342	-0.0996139	100.425	4.5526	30.3953		37.2087	1.51265	1.31992	1.83898	14.9576	1.81177	76.1643	15.6165	1.10786	2.39138
2017	96.22	0.129492	3.62421	-0.428142	0.116	-0.0122044	70	4.2	23.7		128.839	0.17339	4.85282	-0.573282	0.155324	-0.0163417	93.73	5.6238	31.7343		46.4451	1.67174	1.47962	0.430204	14.9285	1.90753	71.3783	17.0376	1.10929	2.8224
2018	86.05	0.149365	4.88526	-0.21712	0.274	0.00107977	83	4.2	24.7		115.221	0.199999	6.54137	-0.290723	0.366886	0.00144581	111.137	5.6238	33.0733		42.5213	1.59478	1.55361	0.881961	15.0049	1.93155	83.7757	17.0376	1.11066	3.00088
2019	91.52	0.134165	3.86519	-0.134908	0.186	0.110263	58	2.1	25.7		122.545	0.179647	5.17549	-0.180642	0.249054	0.147642	77.662	2.8119	34.4123		44.6445	1.64426	1.49518	1.10411	14.9613	2.1127	59.8116	13.3261	1.11199	3.15887
2020	91.52	0.140324	3.56497	0.105777	0.013	-0.0866695	75	-6.1	26.7		122.545	0.187893	4.7735	0.141635	0.017407	-0.116051	100.425	-8.1679	35.7513		44.6445	1.61868	1.47575	1.89471	14.8776	1.78791	76.1643	0.0146256	1.11326	2.63851
2021	91.52	0.139092	2.9749	0.205257	-0.195	0.0217854	75	1.5	27.7		122.545	0.186244	3.98339	0.27484	-0.261105	0.0291706	100.425	2.0085	37.0903		44.6445	1.61868	1.43535	2.27754	14.7755	1.96764	76.1643	12.2825	1.11449	2.82424
2022	91.52	0.160414	2.19809	0.235061	-0.295	0.0111267	84	2.6	28.7		122.545	0.214795	2.94324	0.314747	-0.395005	0.0148987	112.476	3.4814	38.4293		44.6445	1.57238	1.37462	2.40252	14.7244	1.94357	84.7248	14.2048	1.11568	2.67167
2023	91.52	0.15335	1.56573	0.118299	0.038	-0.0403954	86	1.9	29.7		122.545	0.205336	2.09651	0.158402	0.050882	-0.0540894	115.154	2.5441	39.7683		44.6445	1.57238	1.31695	1.95128	14.8885	1.87156	86.614	12.9732	1.11683	2.46474
2013	34.02	0.134697	2.58591	-0.0336434	0.176	0.0272053	45	7.2	17.7		45.5528	0.180359	3.46254	-0.0450485	0.235664	0.0364279	60.255	9.6408	23.7003		20.4271	1.64426	1.40621	1.39933	14.9576	1.97968	47.1224	22.4514	1.09962	2.78386
2014	45.7	0.125135	1.34655	-0.152827	0.157	-0.00482046	45	1	18.7		61.1923	0.167555	1.80304	-0.204635	0.210223	-0.00645459	60.255	1.339	25.0393		25.7916	1.67174	1.29383	1.06184	14.9467	1.91953	47.1224	11.4135	1.10144	2.48356
2015	51.1	0.150107	1.83506	-0.142184	0.21	0.106468	53	3.1	19.7		68.4229	0.200993	2.45715	-0.190384	0.28119	0.142561	70.967	4.1509	26.3783		28.1705	1.59478	1.34281	1.08287	14.9722	2.10057	54.9554	15.0876	1.10316	2.82067
2016	51.1	0.13696	3.16349	-0.351719	0.299	-0.00474282	60	3.4	20.7		68.4229	0.183389	4.23591	-0.470952	0.400361	-0.00635064	80.34	4.5526	27.7173		28.1705	1.64426	1.44911	0.572864	15.0158	1.91953	61.7499	15.6165	1.1048	2.78162
2017	48.48	0.174335	1.28242	-0.0477862	0.434	0.0571204	67	4.2	21.7		64.9147	0.233434	1.71716	-0.0639858	0.581126	0.0764842	89.713	5.6238	29.0563		27.0225	1.53144	1.2874	1.37536	15.0811	2.02795	68.4968	17.0376	1.10637	2.61078
2018	48.53	0.157223	1.39265	-0.0385078	0.447	0.0250537	64	4.2	22.7		64.9817	0.210521	1.86475	-0.051562	0.598533	0.0335469	85.696	5.6238	30.3953		27.0456	1.57238	1.29858	1.39933	15.0884	1.96764	65.6148	17.0376	1.10786	2.55514
2019	51.5	0.123417	2.09216	-0.00253908	0.306	0.446767	64	2.1	23.7		68.9585	0.165255	2.8014	-0.00339983	0.409734	0.598221	85.696	2.8119	31.7343		28.346	1.67174	1.36563	1.52232	15.0194	2.66586	65.6148	13.3261	1.10929	3.64056
2020	55.95	0.15337	1.40454	0.00812028	0.211	-0.600458	64	-6.1	24.7		74.9171	0.205362	1.88068	0.0108731	0.282529	-0.804013	85.696	-8.1679	33.0733		30.2644	1.57238	1.30015	1.54755	14.9722	1	65.6148	0.0146256	1.11066	1.30015
2021	55.95	0.161792	1.17991	0.175491	-0.431	0.00586649	82	1.5	25.7		74.9171	0.216639	1.57991	0.234982	-0.577109	0.00785523	109.798	2.0085	34.4123		30.2644	1.55131	1.27584	2.15594	14.6586	1.94357	82.8259	12.2825	1.11199	2.47968
2022	55.95	0.083144	0.69893	0.203067	-0.229	0.211681	59	2.6	26.7		74.9171	0.11133	0.935867	0.271907	-0.306631	0.283441	79.001	3.4814	35.7513		30.2644	1.89669	1.21723	2.27754	14.7572	2.27107	60.7812	14.2048	1.11326	2.76442
2023	55.95	0.0861904	0.28942	0.143001	-0.266	-0.17589	64	1.9	27.7		74.9171	0.115409	0.387533	0.191478	-0.356174	-0.235517	85.696	2.5441	37.0903		30.2644	1.84943	1.15669	2.03772	14.739	1.64551	65.6148	12.9732	1.11449	1.90334
2013	29.59	0.486338	0.0510685	0.080831	0.069	0.0374486	78	7.2	30.2		39.621	0.651207	0.0683807	0.108233	0.092391	0.0501436	104.442	9.6408	40.4378		18.2958	1.13307	1.1151	1.81143	14.903	1.99174	79.0196	22.4514	1.11739	2.22099
2014	33.6	0.31533	0.0327281	0.0509934	0.057	-0.0165454	74	1	31.2		44.9904	0.422227	0.0438229	0.0682802	0.076323	-0.0221542	99.086	1.339	41.7768		20.2284	1.28605	1.11089	1.70335	14.8994	1.90753	75.2087	11.4135	1.11848	2.11905
2015	29.49	0.526815	0.0238565	0.180635	0.203	0.203097	75	3.1	32.2		39.4871	0.705405	0.0319439	0.24187	0.271817	0.271946	100.425	4.1509	43.1158		18.2484	1.10442	1.10947	2.18602	14.9685	2.25885	76.1643	15.0876	1.11954	2.50613
2016	46.53	0.345921	0.0844579	0.28711	0.128	0.363491	60	3.4	33.2		62.3037	0.463188	0.113089	0.384441	0.171392	0.486714	80.34	4.5526	44.4548		26.1605	1.25256	1.12063	2.6294	14.9322	2.52939	61.7499	15.6165	1.12056	2.8345
2017	66.4	0.174962	0.0779527	-0.0104453	0.051	-0.0361607	60	4.2	34.2		88.9096	0.234274	0.104379	-0.0139862	0.068289	-0.0484192	80.34	5.6238	45.7938		34.6474	1.53144	1.11926	1.49731	14.8958	1.87156	61.7499	17.0376	1.12156	2.09475
2018	66.4	0.104519	0.260186	0.11684	0.001	0.426926	50	4.2	35.2		88.9096	0.139951	0.348388	0.156449	0.001339	0.571654	66.95	5.6238	47.1328		34.6474	1.76857	1.15179	1.95128	14.8703	2.62856	52.0242	17.0376	1.12253	3.02755				50
2019	53.59	0.289276	0.321268	0.290122	0.112	0.141593	50	2.1	36.2		71.757	0.387341	0.430178	0.388474	0.149968	0.189594	66.95	2.8119	48.4718		29.2514	1.31399	1.16151	2.66266	14.9249	2.1613	52.0242	13.3261	1.12348	2.51037
2020	53.59	0.0207736	0.0151399	-0.0503783	0.009	-0.255703	47	-6.1	37.2		71.757	0.0278159	0.0202723	-0.0674565	0.012051	-0.342386	62.933	-8.1679	49.8108		29.2514	2.76462	1.10805	1.3516	14.8739	1.52783	49.0825	0.0146256	1.1244	1.69291
2021	47.53	0.0991634	0.153721	-0.18229	0.042	0.0521604	49	1.5	38.2		63.6427	0.13278	0.205832	-0.244086	0.056238	0.0698427	65.611	2.0085	51.1498		26.604	1.80699	1.13401	0.979805	14.8921	2.01587	51.0448	12.2825	1.12529	2.28601
2022	47.53	0.0249562	0.133786	-0.0108476	-0.058	-0.060511	50	2.6	39.2		63.6427	0.0334163	0.179139	-0.014525	-0.077662	-0.0810242	66.95	3.4814	52.4888		26.604	2.76462	1.13005	1.49731	14.8411	1.83566	52.0242	14.2048	1.12617	2.07439
2023	48.11	0.0878177	0.18039	0.170403	0.042	0.307074	50	1.9	40.2		64.4193	0.117588	0.241542	0.228169	0.056238	0.411172	66.95	2.5441	53.8278		26.8613	1.84943	1.13791	2.15594	14.8921	2.43063	52.0242	12.9732	1.12702	2.76583
																					47.7927	2.76462	2.02211	4.25157	27.5269	4.10684	93.2304	22.4514	1.16005	5.35303
																					0.396438	0.340686	0.380189	8.70964e-05	0.0275423	0.0057544	5.97737	0.0146256	1.08998	0.00680995
																					26.5694	1.54993	1.40139	1.46945	16.0812	2.02785	49.8455	13.7678	1.13056	2.84846
																					11.7106	0.396472	0.206833	0.517681	2.41602	0.268838	18.4135	5.2259	0.0167593	0.594972

## Sheet: 4.Industrial
YEAR	Y	X1	X2	X3	X7	X8	X10	X11	X12		Y	X1	X2	X3	X7	X8	X10	X11	X12		Y	X1	X2	X3	X7	X8	X10	X11	X12	INT
	PAYOUT RATIO	Sales/assest	DE	FREE	EPS	NCF	FLO	GPD	Age												PAYOUT RATIO	Sales/assest	DE	FREE	EPS	NCF	FLO	GPD	Age	DE_NCF
2013	23.9	1.24317	1.33776	-0.387912	1.864	0.135675	45	7.2	18.2		32.0021	1.6646	1.79126	-0.519414	2.4959	0.181669	60.255	9.6408	24.3698		17.1493	1.0154	1.00585	0.510803	6.28816	0.840209	2.78611	19.997	15.4973	0.845121
2014	26.37	1.20736	1.15856	-0.393914	1.034	0.093167	45	1	19.2		35.3094	1.61665	1.55131	-0.52745	1.38453	0.124751	60.255	1.339	25.7088		18.5896	1.01451	1.0044	0.502541	6.18145	0.800819	2.78611	10.4168	16.1619	0.804343
2015	30.91	1.26439	0.950164	-0.430501	0.882	0.0516706	45	3.1	20.2		41.3885	1.69302	1.27227	-0.576441	1.181	0.0691869	60.255	4.1509	27.0478		21.1759	1.01592	1.00241	0.452831	6.16173	0.761094	2.78611	13.6344	16.8214	0.762929
2016	38.85	1.32716	0.804417	-0.370906	1.544	0.0331389	45	3.4	21.2		52.0202	1.77706	1.07711	-0.496643	2.06742	0.044373	60.255	4.5526	28.3868		25.5424	1.0174	1.00074	0.534099	6.24722	0.742943	2.78611	14.0966	17.476	0.743495
2017	32.82	1.07271	1.07944	-0.243337	3.324	0.451172	46	4.2	22.2		43.946	1.43636	1.44537	-0.325829	4.45084	0.604119	61.594	5.6238	29.7258		22.243	1.01092	1.00369	0.710313	6.4719	1.10286	2.80146	15.332	18.1259	1.10693
2018	31.68	0.940929	1.27996	-0.174173	3.73	0.348972	55	4.2	23.2		42.4195	1.2599	1.71386	-0.233217	4.99447	0.467273	73.645	5.6238	31.0648		21.6075	1.00696	1.0054	0.806943	6.52216	1.02259	2.92945	15.332	18.7715	1.02811
2019	31.68	0.874773	1.87355	-0.276545	-0.517	0.240961	62	2.1	24.2		42.4195	1.17132	2.50868	-0.370294	-0.692263	0.322647	83.018	2.8119	32.4038		21.6075	1.00475	1.00924	0.664135	5.97735	0.933041	3.01851	12.0981	19.4128	0.941662
2020	36.02	0.76848	1.9543	-0.357004	0.416	0.0739936	55	-6.1	25.2		48.2308	1.02899	2.61681	-0.478028	0.557024	0.0990774	73.645	-8.1679	33.7428		24.0063	1.00086	1.00967	0.553146	6.10088	0.782617	2.92945	0.0101414	20.0502	0.790182
2021	32.57	0.899248	1.6337	-0.253813	2.886	0.0894373	55	1.5	26.2		43.6112	1.20409	2.18752	-0.339856	3.86435	0.119757	73.645	2.0085	35.0818		22.104	1.00559	1.00786	0.695663	6.4173	0.797299	2.92945	11.1798	20.6837	0.803564
2022	29.97	1.09809	1.61684	-0.263092	5.139	0.0851716	63	2.6	27.2		40.1298	1.47034	2.16495	-0.35228	6.88112	0.114045	84.357	3.4814	36.4208		20.6463	1.01163	1.00775	0.682793	6.69383	0.793203	3.03061	12.8653	21.3135	0.799353
2023	36.36	1.18765	1.28987	-0.265806	4.538	-0.0543072	55	1.9	28.2		48.686	1.59026	1.72714	-0.355914	6.07638	-0.0727173	73.645	2.5441	37.7598		24.192	1.01401	1.00548	0.679059	6.62111	0.653036	2.92945	11.7917	21.9398	0.656614
2013	41.63	0.633481	1.00891	-0.509091	-0.063	0.000221911	65	7.2	41.5		55.7426	0.848231	1.35093	-0.681673	-0.084357	0.000297138	87.035	9.6408	55.5685		27.0317	0.995073	1.00301	0.346876	6.03775	0.709942	3.05438	19.997	29.9894	0.712081
2014	41.63	0.601939	1.03587	-0.498044	0.083	0.0325828	61	1	42.5		55.7426	0.805997	1.38702	-0.666881	0.111137	0.0436284	81.679	1.339	56.9075		27.0317	0.993551	1.00328	0.361669	6.05706	0.742352	3.00627	10.4168	30.5768	0.744785
2015	41.63	0.706237	1.12776	-0.413066	0.108	0.115154	65	3.1	43.5		55.7426	0.945651	1.51007	-0.553095	0.144612	0.154192	87.035	4.1509	58.2465		27.0317	0.998327	1.00413	0.476481	6.06036	0.821322	3.05438	13.6344	31.162	0.824715
2016	39.84	0.601086	1.29621	-0.488788	0.083	0.466336	55	3.4	44.5		53.3458	0.804854	1.73562	-0.654487	0.111137	0.624424	73.645	4.5526	59.5855		26.0749	0.99351	1.00553	0.374089	6.05706	1.11445	2.92945	14.0966	31.7452	1.12061
2017	38.55	0.537669	1.69108	-0.513256	0.085	0.470182	57	4.2	45.5		51.6184	0.719939	2.26436	-0.68725	0.113815	0.629574	76.323	5.6238	60.9245		25.3805	0.990189	1.00821	0.341288	6.05733	1.11741	2.95572	15.332	32.3263	1.12658
2018	27.46	0.491934	1.78804	-0.671468	0.12	0.0617981	58	4.2	46.5		36.7689	0.658699	2.39419	-0.899095	0.16068	0.0827477	77.662	5.6238	62.2635		19.2174	0.987553	1.00877	0.134713	6.06195	0.77086	2.9686	15.332	32.9055	0.777619
2019	19.58	0.523558	1.48212	-0.590811	0.167	0.076999	55	2.1	47.5		26.2176	0.701044	1.98456	-0.791096	0.223613	0.103102	73.645	2.8119	63.6025		14.5628	0.989399	1.00688	0.238737	6.06814	0.785468	2.92945	12.0981	33.4827	0.79087
2020	19.58	0.410998	1.36351	-0.605711	0.186	0.0097732	55	-6.1	48.5		26.2176	0.550326	1.82575	-0.811048	0.249054	0.0130863	73.645	-8.1679	64.9415		14.5628	0.982241	1.00604	0.219332	6.07065	0.71962	2.92945	0.0101414	34.058	0.723965
2021	19.58	0.493444	1.02358	-0.607464	0.273	0.00895209	55	1.5	49.5		26.2176	0.660722	1.37058	-0.813395	0.365547	0.0119868	73.645	2.0085	66.2805		14.5628	0.987643	1.00316	0.216998	6.0821	0.718792	2.92945	11.1798	34.6315	0.721061
2022	18.72	0.534159	0.714526	-0.655089	0.286	0.0447687	57	2.6	50.5		25.0661	0.715238	0.95675	-0.877164	0.382954	0.0599453	76.323	3.4814	67.6195		14.0363	0.989995	0.999558	0.155524	6.08382	0.75432	2.95572	12.8653	35.2032	0.753987
2023	18.72	0.493613	1.05509	-0.586159	-0.184	0.25288	62	1.9	51.5		25.0661	0.660948	1.41277	-0.784867	-0.246376	0.338606	83.018	2.5441	68.9585		14.0363	0.987652	1.00346	0.244802	6.02171	0.943208	3.01851	11.7917	35.7731	0.946473
2013	47.39	0.666739	0.239482	-0.349261	0.252	0.172829	55	7.2	9.2		63.4552	0.892763	0.320667	-0.46766	0.337428	0.231419	73.645	9.6408	12.3188		30.0624	0.996604	0.988692	0.56371	6.07934	0.873671	2.92945	19.997	9.21586	0.863792
2014	52.25	0.537724	0.290992	-0.325414	0.172	0.151318	50	1	10.2		69.9627	0.720012	0.389638	-0.43573	0.230308	0.202614	66.95	1.339	13.6578		32.568	0.990193	0.990618	0.5966	6.0688	0.854383	2.86047	10.4168	9.94723	0.846367
2015	15.53	0.553913	0.219497	-0.331217	0.186	0.0460154	50	3.1	11.2		20.7947	0.74169	0.293907	-0.443499	0.249054	0.0616146	66.95	4.1509	14.9968		12.0426	0.991076	0.98783	0.588573	6.07065	0.755561	2.86047	13.6344	10.6685	0.746366
2016	18.35	0.402612	0.238534	-0.176364	0.273	0.489361	67	3.4	12.2		24.5707	0.539098	0.319397	-0.236151	0.365547	0.655254	89.713	4.5526	16.3358		13.8084	0.981635	0.988652	0.803801	6.0821	1.13195	3.07761	14.0966	11.3806	1.11911
2017	56.13	0.391259	0.159006	-0.107907	0.178	0.409993	59	4.2	13.2		75.1581	0.523896	0.212909	-0.144488	0.238342	0.548981	79.001	5.6238	17.6748		34.5382	0.980793	0.98465	0.900123	6.06959	1.07099	2.98132	15.332	12.0842	1.05455
2018	66.38	0.384851	0.132981	-0.125705	0.105	-0.0106679	55	4.2	14.2		88.8828	0.515316	0.178061	-0.168319	0.140595	-0.0142843	73.645	5.6238	19.0138		39.6306	0.980306	0.982894	0.875065	6.05997	0.6988	2.92945	15.332	12.7802	0.686846
2019	88.09	0.398704	0.101841	-0.0907517	-0.044	0.057894	54	2.1	15.2		117.953	0.533864	0.136365	-0.121517	-0.058916	0.0775201	72.306	2.8119	20.3528		49.9804	0.98135	0.980275	0.924376	6.04028	0.767108	2.91604	12.0981	13.469	0.751977
2020	88.09	0.429093	0.193538	-0.159413	-0.285	0.277231	48	-6.1	16.2		117.953	0.574555	0.259147	-0.213453	-0.381615	0.371213	64.272	-8.1679	21.6918		49.9804	0.983515	0.986585	0.827587	6.0083	0.963709	2.83143	0.0101414	14.1512	0.950781
2021	88.09	0.474294	0.11108	-0.160132	-0.117	0.0276749	48	1.5	17.2		117.953	0.63508	0.148736	-0.214417	-0.156663	0.0370566	64.272	2.0085	23.0308		49.9804	0.986473	0.981122	0.826644	6.0306	0.737545	2.83143	11.1798	14.8271	0.723622
2022	88.09	0.571916	0.177274	-0.0481794	0.114	0.167221	54	2.6	18.2		117.953	0.765795	0.237369	-0.0645122	0.152646	0.223909	72.306	3.4814	24.3698		49.9804	0.992027	0.985723	0.984637	6.06115	0.868675	2.91604	12.8653	15.4973	0.856272
2023	23.12	0.596226	0.122897	-0.0482668	0.216	0.0129788	53	1.9	19.2		30.9577	0.798346	0.164559	-0.0646292	0.289224	0.0173787	70.967	2.5441	25.7088		16.689	0.993265	0.982119	0.984531	6.0746	0.722853	2.90245	11.7917	16.1619	0.709928
2013	44.97	0.805753	0.247615	-0.298858	44.472	0.152829	33	7.2	45.8		60.2148	1.0789	0.331557	-0.400171	59.548	0.204638	44.187	9.6408	61.3262		28.7976	1.00228	0.989022	0.633208	10.4626	0.855731	2.57824	19.997	32.5003	0.846337
2014	62.4	0.807144	0.278587	-0.356447	32.05	0.061242	33	1	46.8		83.5536	1.08077	0.373027	-0.477283	42.9149	0.082003	44.187	1.339	62.6652		37.6714	1.00233	0.990187	0.553864	9.4246	0.770355	2.57824	10.4168	33.0788	0.762795
2015	38.39	0.769472	0.321345	-0.30918	52.093	0.156457	33	3.1	47.8		51.4042	1.03032	0.430281	-0.413992	69.7525	0.209496	44.187	4.1509	64.0042		25.2941	1.0009	0.991603	0.618963	11.0547	0.859029	2.57824	13.6344	33.6555	0.851816
2016	52.95	0.737647	0.313404	-0.414646	37.772	0.09587	28	3.4	48.8		70.9001	0.987709	0.419648	-0.555212	50.5767	0.12837	37.492	4.5526	65.3432		32.9254	0.999629	0.991353	0.474346	9.91518	0.803348	2.47448	14.0966	34.2302	0.796401
2017	52.95	0.705782	0.414125	-0.566044	18.655	0.170066	28	4.2	49.8		70.9001	0.945042	0.554513	-0.757932	24.979	0.227719	37.492	5.6238	66.6822		32.9254	0.998304	0.99412	0.271309	8.17141	0.871209	2.47448	15.332	34.8032	0.866086
2018	52.95	0.632484	0.580782	-0.585098	4.568	0.330617	28	4.2	50.8		70.9001	0.846896	0.777668	-0.783446	6.11655	0.442697	37.492	5.6238	68.0212		32.9254	0.995027	0.997489	0.24627	6.62476	1.00773	2.47448	15.332	35.3743	1.0052
2019	77.99	0.622211	0.673318	-0.597083	-8.189	0.208813	28	2.1	51.8		104.429	0.833141	0.901572	-0.799494	-10.9651	0.279601	37.492	2.8119	69.3602		45.2306	0.994537	0.998965	0.230535	4.85396	0.905359	2.47448	12.0981	35.9437	0.904422
2020	77.99	0.525023	0.849981	-0.574732	-23.766	0.223863	28	-6.1	52.8		104.429	0.703006	1.13812	-0.769566	-31.8227	0.299752	37.492	-8.1679	70.6992		45.2306	0.989484	1.00129	0.259803	0.0774333	0.91843	2.47448	0.0101414	36.5114	0.919618
2021	77.99	0.545621	1.12574	-0.642225	-4.643	0.208052	28	1.5	53.8		104.429	0.730587	1.50736	-0.85994	-6.21698	0.278582	37.492	2.0085	72.0382		45.2306	0.990628	1.00411	0.172076	5.40007	0.904709	2.47448	11.1798	37.0774	0.908429
2022	77.99	0.678404	1.31998	-0.592813	3.616	0.22327	27	2.6	54.8		104.429	0.908384	1.76745	-0.793776	4.84182	0.298959	36.153	3.4814	73.3772		45.2306	0.997122	1.00571	0.236099	6.50808	0.917914	2.45209	12.8653	37.6417	0.923157
2023	77.99	0.786536	1.1869	-0.583682	8.975	0.187148	27	1.9	55.8		104.429	1.05317	1.58926	-0.78155	12.0175	0.250592	36.153	2.5441	74.7162		45.2306	1.00156	1.00464	0.248131	7.14186	0.886381	2.45209	11.7917	38.2045	0.890497
2013	30.79	1.05127	0.192716	-0.178489	0.487	0.259369	50	7.2	27.3		41.2278	1.40765	0.258046	-0.238997	0.652093	0.347295	66.95	9.6408	36.5547		21.1084	1.01031	0.986543	0.80087	6.11019	0.948707	2.86047	19.997	21.3763	0.93594
2014	33.97	1.03394	0.212121	-0.257135	0.442	0.00454293	50	1	28.3		45.4858	1.38445	0.28403	-0.344303	0.591838	0.00608298	66.95	1.339	37.8937		22.8801	1.00981	0.987491	0.691094	6.10429	0.714338	2.86047	10.4168	22.0022	0.705402
2015	31.83	0.936793	0.183749	-0.0863544	0.628	0.360082	50	3.1	29.3		42.6204	1.25437	0.24604	-0.115629	0.840892	0.48215	66.95	4.1509	39.2327		21.6913	1.00682	0.986074	0.930604	6.12864	1.03147	2.86047	13.6344	22.6248	1.0171
2016	19.49	0.858539	0.154061	-0.124301	0.513	0.0539814	50	3.4	30.3		26.0971	1.14958	0.206288	-0.166439	0.686907	0.0722811	66.95	4.5526	40.5717		14.5079	1.00419	0.98434	0.877064	6.1136	0.763344	2.86047	14.0966	23.2441	0.75139
2017	51.51	0.871392	0.147467	-0.30047	0.388	0.0870655	50	4.2	31.3		68.9719	1.16679	0.197458	-0.40233	0.519532	0.116581	66.95	5.6238	41.9107		32.1893	1.00464	0.983911	0.631039	6.09721	0.795041	2.86047	15.332	23.8603	0.782249
2018	44.15	0.771421	0.17993	-0.289814	0.34	0.309554	50	4.2	32.3		59.1168	1.03293	0.240926	-0.388061	0.45526	0.414493	66.95	5.6238	43.2497		28.3664	1.00097	0.985867	0.645714	6.09091	0.990516	2.86047	15.332	24.4735	0.976517
2019	34.24	0.756381	0.22753	-0.251934	0.423	0.124511	50	2.1	33.3		45.8474	1.01279	0.304663	-0.337339	0.566397	0.16672	66.95	2.8119	44.5887		23.0292	1.00038	0.988186	0.698363	6.1018	0.829941	2.86047	12.0981	25.0838	0.820136
2020	47.87	0.696357	0.176443	-0.251132	0.627	0.117232	50	-6.1	34.3		64.0979	0.932421	0.236257	-0.336266	0.839553	0.156973	66.95	-8.1679	45.9277		30.3118	0.997902	0.985677	0.699402	6.12851	0.823258	2.86047	0.0101414	25.6912	0.811467
2021	60.72	0.799448	0.211268	-0.342828	0.7	0.00956874	50	1.5	35.3		81.3041	1.07046	0.282888	-0.459047	0.9373	0.0128125	66.95	2.0085	47.2667		36.8377	1.00205	0.987453	0.572641	6.13803	0.719394	2.86047	11.1798	26.296	0.710368
2022	69.2	0.841801	0.12209	-0.185293	0.549	0.157724	50	2.6	36.3		92.6588	1.12717	0.163478	-0.248107	0.735111	0.211192	66.95	3.4814	48.6057		41.006	1.0036	0.982054	0.791348	6.11831	0.860171	2.86047	12.8653	26.8981	0.844734
2023	79.05	0.651793	0.125457	-0.239798	0.379	0.0857283	50	1.9	37.3		105.848	0.87275	0.167987	-0.32109	0.507481	0.11479	66.95	2.5441	49.9447		45.7341	0.995927	0.98232	0.715201	6.09603	0.793769	2.86047	11.7917	27.4976	0.779735
2013	69.92	0.868766	9.87429	-0.471738	0.157	0.159183	40	7.2	0.3		93.6229	1.16328	13.2217	-0.631658	0.210223	0.213146	53.56	9.6408	0.4017		41.3555	1.00455	1.02615	0.396988	6.06683	0.861447	2.70527	19.997	1.90343	0.883978
2014	69.92	0.844667	8.02919	-0.418563	0.092	0.159183	40	1	0.3		93.6229	1.13101	10.7511	-0.560455	0.123188	0.213146	53.56	1.339	0.4017		41.3555	1.0037	1.02403	0.468962	6.05825	0.861447	2.70527	10.4168	1.90343	0.882151
2015	69.92	0.907679	62.9848	-0.472101	0.107	0.269748	40	3.1	0.3		93.6229	1.21538	84.3366	-0.632143	0.143273	0.361193	53.56	4.1509	0.4017		41.3555	1.00587	1.04535	0.396585	6.06024	0.95745	2.70527	13.6344	1.90343	1.00087
2016	69.92	0.767538	1.2861	-0.576254	0.091	0.11885	40	3.4	1.3		93.6229	1.02773	1.72209	-0.771605	0.121849	0.159141	53.56	4.5526	1.7407		41.3555	1.00082	1.00545	0.257839	6.05812	0.824708	2.70527	14.0966	2.8579	0.829203
2017	69.92	0.68793	1.36634	-0.570695	0.117	0.214332	40	4.2	2.3		93.6229	0.921138	1.82953	-0.764161	0.156663	0.28699	53.56	5.6238	3.0797		41.3555	0.997537	1.00606	0.26511	6.06156	0.910161	2.70527	15.332	3.75399	0.915676
2018	69.92	0.705472	0.906902	-0.610878	0.074	0.0709562	40	4.2	3.3		93.6229	0.944626	1.21434	-0.817965	0.099086	0.0950103	53.56	5.6238	4.4187		41.3555	0.998292	1.00194	0.212529	6.05588	0.779689	2.70527	15.332	4.61066	0.781204
2019	69.92	0.808611	0.789626	-0.577514	0.037	0.0148846	40	2.1	4.3		93.6229	1.08273	1.05731	-0.773291	0.049543	0.0199305	53.56	2.8119	5.7577		41.3555	1.00239	1.00056	0.256171	6.05098	0.724728	2.70527	12.0981	5.43783	0.725132
2020	69.92	0.703801	0.984696	-0.563249	-0.053	0.152637	40	-6.1	5.3		93.6229	0.942389	1.31851	-0.75419	-0.070967	0.20438	53.56	-8.1679	7.0967		41.3555	0.998222	1.00277	0.274953	6.03908	0.855596	2.70527	0.0101414	6.24161	0.857965
2021	69.92	0.446936	1.98982	-0.577144	-0.153	0.266326	40	1.5	6.3		93.6229	0.598447	2.66438	-0.772796	-0.204867	0.35661	53.56	2.0085	8.4357		41.3555	0.984713	1.00985	0.256662	6.02583	0.954562	2.70527	11.1798	7.02607	0.963963
2022	69.92	0.401204	3.2787	-0.604604	-0.144	0.167532	40	2.6	7.3		93.6229	0.537213	4.39018	-0.809565	-0.192816	0.224325	53.56	3.4814	9.7747		41.3555	0.981531	1.0149	0.220694	6.02702	0.868942	2.70527	12.8653	7.79415	0.881892
2023	69.92	0.746993	4.75491	-0.685041	-0.208	0.249594	40	1.9	8.3		93.6229	1.00022	6.36683	-0.91727	-0.278512	0.334207	53.56	2.5441	11.1137		41.3555	1.00001	1.01868	0.117556	6.01853	0.940419	2.70527	11.7917	8.54806	0.957989
2013	40	1.7549	0.613779	-0.261523	2.045	0.215948	40	7.2	21.6		53.56	2.34981	0.82185	-0.35018	2.73825	0.289155	53.56	9.6408	28.9224		26.1607	1.02596	0.998041	0.684971	6.31121	0.911586	2.70527	19.997	17.7365	0.909799
2014	39.86	1.4168	0.509991	-0.237503	1.567	0.194345	40	1	21.6		53.3725	1.89709	0.682878	-0.318016	2.09821	0.260228	53.56	1.339	28.9224		26.0856	1.0194	0.996193	0.718426	6.25017	0.892692	2.70527	10.4168	17.7365	0.889293
2015	40	1.29631	0.380877	-0.205464	2.208	0.358632	40	3.1	21.6		53.56	1.73576	0.509994	-0.275117	2.95651	0.480208	53.56	4.1509	28.9224		26.1607	1.01668	0.993289	0.763133	6.33189	1.03033	2.70527	13.6344	17.7365	1.02341
2016	40	1.1667	0.326797	-0.154603	2.568	0.352103	40	3.4	21.6		53.56	1.56221	0.437581	-0.207013	3.43855	0.471466	53.56	4.5526	28.9224		26.1607	1.01347	0.99177	0.834406	6.37737	1.02511	2.70527	14.0966	17.7365	1.01668
2017	50	1.13747	0.346308	-0.200448	2.119	0.167558	40	4.2	21.6		66.95	1.52308	0.463706	-0.2684	2.83734	0.224361	53.56	5.6238	28.9224		31.4134	1.0127	0.992344	0.770129	6.3206	0.869008	2.70527	15.332	17.7365	0.862355
2018	50.01	1.10853	0.395273	-0.199701	1.793	0.147585	40	4.2	21.6		66.9634	1.48432	0.529271	-0.2674	2.40083	0.197616	53.56	5.6238	28.9224		31.4186	1.01192	0.993658	0.771174	6.27909	0.851005	2.70527	15.332	17.7365	0.845609
2019	50.91	1.13164	0.339831	-0.297202	0.833	0.129326	40	2.1	21.6		68.1685	1.51526	0.455034	-0.397953	1.11539	0.173168	53.56	2.8119	28.9224		31.8815	1.01255	0.992156	0.635481	6.15536	0.8344	2.70527	12.0981	17.7365	0.827856
2020	50	0.965003	0.274269	-0.268679	1.119	0.111632	40	-6.1	21.6		66.95	1.29214	0.367246	-0.359762	1.49834	0.149475	53.56	-8.1679	28.9224		31.4134	1.00772	0.990032	0.675015	6.19245	0.818067	2.70527	0.0101414	17.7365	0.809912
2021	50.88	1.00881	0.348356	-0.202303	1.769	0.180012	40	1.5	21.6		68.1283	1.35079	0.466448	-0.270883	2.36869	0.241036	53.56	2.0085	28.9224		31.8661	1.00906	0.992402	0.767518	6.27603	0.880041	2.70527	11.1798	17.7365	0.873354
2022	50.26	1.12696	0.3623	-0.245489	0.572	0.0906033	40	2.6	21.6		67.2981	1.509	0.48512	-0.32871	0.765908	0.121318	53.56	3.4814	28.9224		31.5473	1.01242	0.992792	0.707299	6.12132	0.798356	2.70527	12.8653	17.7365	0.792602
2023	50.26	1.08933	0.265604	-0.198541	0.831	0.143068	38	1.9	21.6		67.2981	1.45861	0.355644	-0.265847	1.11271	0.191568	50.882	2.5441	28.9224		31.5473	1.01139	0.989714	0.772845	6.1551	0.846942	2.6708	11.7917	17.7365	0.83823
2013	63.92	0.830315	1.04512	-0.365182	0.402	0.143555	32	7.2	21.6		85.5889	1.11179	1.39941	-0.488979	0.538278	0.192221	42.848	9.6408	28.9224		38.4222	1.00318	1.00337	0.541877	6.09905	0.847348	2.55848	19.997	17.7365	0.850201
2014	97.57	0.874709	0.92724	-0.386406	0.395	0.0517495	32	1	22.6		130.646	1.17124	1.24157	-0.517398	0.528905	0.0692926	42.848	1.339	30.2614		54.35	1.00475	1.00217	0.512844	6.09813	0.761167	2.55848	10.4168	18.3847	0.762816
2015	52.04	0.900563	1.35397	-0.500004	0.412	0.46779	40	3.1	23.6		69.6816	1.20585	1.81297	-0.669506	0.551668	0.62637	53.56	4.1509	31.6004		32.4606	1.00563	1.00597	0.359067	6.10036	1.11559	2.70527	13.6344	19.0285	1.12225
2016	43.17	0.711047	1.14567	-0.453496	0.39	0.235843	55	3.4	24.6		57.8046	0.952092	1.53406	-0.607231	0.52221	0.315794	73.645	4.5526	32.9394		27.849	0.998529	1.00429	0.421677	6.09747	0.928699	2.92945	14.0966	19.6682	0.932681
2017	86.01	0.703519	1.07002	-0.500239	0.581	0.253725	56	4.2	25.6		115.167	0.942011	1.43276	-0.66982	0.777959	0.339738	74.984	5.6238	34.2784		49.0106	0.998209	1.0036	0.358767	6.1225	0.943904	2.94267	15.332	20.304	0.947305
2018	92.41	0.706599	1.07569	-0.591153	0.541	0.28713	55	4.2	26.6		123.737	0.946135	1.44035	-0.791553	0.724399	0.384468	73.645	5.6238	35.6174		51.9816	0.998339	1.00366	0.238248	6.11726	0.971993	2.92945	15.332	20.936	0.975547
2019	92.41	0.41382	1.28239	-0.648609	0.245	0.176566	54	2.1	27.6		123.737	0.554105	1.71712	-0.868488	0.328055	0.236422	72.306	2.8119	36.9564		51.9816	0.982444	1.00542	0.163836	6.07842	0.876992	2.91604	12.0981	21.5644	0.881747
2020	92.41	0.371109	1.33805	-0.5918	-0.075	0.0825468	50	-6.1	28.6		123.737	0.496915	1.79165	-0.79242	-0.100425	0.11053	66.95	-8.1679	38.2954		51.9816	0.979238	1.00585	0.237467	6.03617	0.790724	2.86047	0.0101414	22.1893	0.795349
2021	92.41	0.4689	1.23738	-0.564061	0.237	0.0764795	50	1.5	29.6		123.737	0.627857	1.65685	-0.755277	0.317343	0.102406	66.95	2.0085	39.6344		51.9816	0.986136	1.00506	0.273869	6.07736	0.78497	2.86047	11.1798	22.8109	0.788943
2022	59.32	0.558306	1.21469	-0.518761	0.169	0.0652167	50	2.6	30.6		79.4295	0.747572	1.62647	-0.694621	0.226291	0.0873252	66.95	3.4814	40.9734		36.1397	0.991311	1.00488	0.334011	6.06841	0.774169	2.86047	12.8653	23.4293	0.777944
2023	59.32	0.530579	1.13656	-0.535624	0.028	0.0923335	50	1.9	31.6		79.4295	0.710446	1.52185	-0.717201	0.037492	0.123634	66.95	2.5441	42.3124		36.1397	0.989795	1.00421	0.31154	6.0498	0.799975	2.86047	11.7917	24.0446	0.803341
2013	90.31	0.921549	2.30353	-0.337198	1.192	0.116209	19	7.2	1.1		120.925	1.23395	3.08443	-0.451508	1.59609	0.155604	25.441	9.6408	1.4729		51.011	1.00633	1.01133	0.580347	6.2019	0.822291	2.24586	19.997	2.67256	0.831605
2014	90.31	0.736385	0.0649956	-0.320418	0.487	0.220957	19	1	2.1		120.925	0.986019	0.0870291	-0.429039	0.652093	0.295862	25.441	1.339	2.8119		51.011	0.999577	0.975877	0.6035	6.11019	0.915915	2.24586	10.4168	3.57835	0.893821
2015	90.31	0.76314	0.100012	-0.390274	0.354	0.118037	20	3.1	3.1		120.925	1.02184	0.133916	-0.522577	0.474006	0.158052	26.78	4.1509	4.1509		51.011	1.00065	0.980094	0.507538	6.09275	0.824018	2.27485	13.6344	4.44193	0.807615
2016	95.79	0.715563	0.0607547	-0.368533	0.251	0.141286	20	3.4	4.1		128.263	0.958138	0.0813506	-0.493465	0.336089	0.189182	26.78	4.5526	5.4899		53.5356	0.998717	0.975228	0.537271	6.07921	0.845312	2.27485	14.0966	5.27443	0.824373
2017	78.46	0.710297	0.0847002	-0.21174	0.421	0.207793	20	4.2	5.1		105.058	0.951088	0.113414	-0.283519	0.563719	0.278235	26.78	5.6238	6.8289		45.4539	0.998497	0.978467	0.754367	6.10154	0.904449	2.27485	15.332	6.08251	0.884973
2018	89.5	1.00279	0.105359	-0.358392	0.223	0.320173	18	4.2	6.1		119.84	1.34274	0.141075	-0.479887	0.298597	0.428711	24.102	5.6238	8.1679		50.6355	1.00888	0.980608	0.551199	6.07552	0.999207	2.21571	15.332	6.87057	0.97983
2019	89.5	0.967975	0.130951	-0.254749	0.05	0.20427	18	2.1	7.1		119.84	1.29612	0.175343	-0.341109	0.06695	0.273517	24.102	2.8119	9.5069		50.6355	1.00781	0.982738	0.694417	6.05271	0.901388	2.21571	12.0981	7.64173	0.885829
2020	89.5	0.668749	0.204916	-0.262277	0.166	0.229296	18	-6.1	8.1		119.84	0.895455	0.274383	-0.351189	0.222274	0.307028	24.102	-8.1679	10.8459		50.6355	0.996694	0.987152	0.683934	6.06802	0.92306	2.21571	0.0101414	8.39832	0.9112
2021	90.77	0.692034	0.210752	-0.221986	0.331	-0.0131044	25	1.5	9.1		121.541	0.926633	0.282197	-0.297239	0.443209	-0.0175468	33.475	2.0085	12.1849		51.2239	0.997716	0.987428	0.740083	6.08973	0.696342	2.40536	11.1798	9.14213	0.687588
2022	80.37	0.728508	0.190801	-0.120141	0.435	0.265049	25	2.6	10.1		107.615	0.975473	0.255483	-0.160869	0.582465	0.3549	33.475	3.4814	13.5239		46.3593	0.999256	0.986447	0.882851	6.10338	0.953494	2.40536	12.8653	9.87456	0.940571
2023	83.18	0.675206	0.173855	-0.126006	0.481	0.161452	25	1.9	11.1		111.378	0.904101	0.232791	-0.168723	0.644059	0.216184	33.475	2.5441	14.8629		47.6843	0.99698	0.98553	0.874644	6.10941	0.863525	2.40536	11.7917	10.5968	0.85103
2013	47.69	0.831218	0.107237	0.0283242	1.887	0.202673	36	7.2	55		63.8569	1.113	0.14359	0.0379261	2.52669	0.271379	48.204	9.6408	73.645		30.2183	1.00322	0.98078	1.09341	6.29109	0.900019	2.63494	19.997	37.7544	0.88272
2014	54.48	0.755211	0.092476	-0.0847647	1.285	0.062363	36	1	56		72.9487	1.01123	0.123825	-0.1135	1.72061	0.0835041	48.204	1.339	74.984		33.7035	1.00033	0.979326	0.932821	6.2139	0.771436	2.63494	10.4168	38.3168	0.755487
2015	74.25	0.717279	0.0833859	0.0643202	1.414	0.323032	36	3.1	57		99.4207	0.960437	0.111654	0.0861248	1.89335	0.43254	48.204	4.1509	76.323		43.4442	0.998789	0.978319	1.14483	6.23051	1.00152	2.63494	13.6344	38.8777	0.97981
2016	48.92	0.651173	0.0730736	-0.24376	1.635	0.134206	36	3.4	58		65.5039	0.871921	0.0978455	-0.326395	2.18926	0.179702	48.204	4.5526	77.662		30.856	0.995896	0.97702	0.70969	6.25889	0.838844	2.63494	14.0966	39.437	0.819568
2017	64.57	0.642552	0.0726631	-0.297871	1.239	-0.00914592	36	4.2	59		86.4592	0.860378	0.0972959	-0.398849	1.65902	-0.0122464	48.204	5.6238	79.001		38.7423	0.995499	0.97697	0.634654	6.20796	0.700409	2.63494	15.332	39.9949	0.684279
2018	63.7	0.599037	0.0726622	-0.231148	1.099	-0.0500811	36	4.2	60		85.2943	0.802111	0.0972947	-0.309507	1.47156	-0.0670586	48.204	5.6238	80.34		38.3137	0.993406	0.97697	0.727271	6.18987	0.657512	2.63494	15.332	40.5512	0.64237
2019	78.79	0.544233	0.0678839	-0.158339	0.888	0.2244	36	2.1	61		105.5	0.728728	0.0908965	-0.212016	1.18903	0.300472	48.204	2.8119	81.679		45.6107	0.99055	0.976305	0.829161	6.1625	0.91888	2.63494	12.0981	41.1061	0.897108
2020	41.64	0.455357	0.0870379	-0.185263	1.081	0.108674	26	-6.1	62		55.756	0.609722	0.116544	-0.248068	1.44746	0.145515	34.814	-8.1679	83.018		27.037	0.985266	0.978731	0.791348	6.18754	0.81529	2.42906	0.0101414	41.6596	0.797949
2021	67.5	0.490925	0.103633	-0.226198	1.333	0.0329952	20	1.5	63		90.3825	0.657349	0.138764	-0.30288	1.78489	0.0441805	26.78	2.0085	84.357		40.1781	0.98749	0.980446	0.734144	6.22009	0.742795	2.27485	11.1798	42.2116	0.728271
2022	80.21	0.478257	0.0808322	-0.211433	0.997	0.0630294	20	2.6	64		107.401	0.640386	0.108234	-0.283108	1.33498	0.0843964	26.78	3.4814	85.696		46.2836	0.986719	0.978008	0.754785	6.17666	0.772084	2.27485	12.8653	42.7623	0.755104
2023	80.3	0.452855	0.0651059	0.0248574	0.996	0.0764417	20	1.9	65		107.522	0.606373	0.0871768	0.0332841	1.33364	0.102355	26.78	2.5441	87.035		46.3262	0.985106	0.9759	1.08851	6.17652	0.78497	2.27485	11.7917	43.3117	0.766052
2013	48.82	0.906624	1.03123	-0.483237	2.274	0.292535	66	7.2	18.6		65.37	1.21397	1.38082	-0.647054	3.04489	0.391705	88.374	9.6408	24.9054		30.8042	1.00583	1.00323	0.381513	6.34026	0.976459	3.06606	19.997	15.7638	0.979615
2014	39.25	0.825413	0.877126	-0.4997	1.528	0.144894	74	1	19.6		52.5557	1.10523	1.17447	-0.669099	2.04599	0.194013	99.086	1.339	26.2444		25.7578	1.00301	1.00161	0.359467	6.24516	0.848569	3.15503	10.4168	16.4263	0.849935
2015	39.77	0.900606	0.735451	-0.44207	1.509	0.110476	74	3.1	20.6		53.252	1.20591	0.984768	-0.591932	2.02055	0.147928	99.086	4.1509	27.5834		26.0373	1.00563	0.999847	0.437137	6.24273	0.816957	3.15503	13.6344	17.0838	0.816832
2016	41.99	0.884529	0.593745	-0.428325	1.429	0.132346	72	3.4	21.6		56.2246	1.18438	0.795025	-0.573527	1.91343	0.177211	96.408	4.5526	28.9224		27.2232	1.00509	0.997708	0.455771	6.23244	0.837137	3.13349	14.0966	17.7365	0.835219
2017	47.17	0.901323	0.485055	-0.273785	1.908	0.0547338	70	4.2	22.6		63.1606	1.20687	0.649488	-0.366598	2.55481	0.0732885	93.73	5.6238	30.2614		29.9479	1.00566	0.995694	0.667968	6.29377	0.764068	3.1115	15.332	18.3847	0.760778
2018	62.69	0.907861	0.310565	-0.257595	2.153	0.092343	70	4.2	23.6		83.9419	1.21563	0.415846	-0.344919	2.88287	0.123647	93.73	5.6238	31.6004		37.8149	1.00587	0.991263	0.690472	6.32492	0.799975	3.1115	15.332	19.0285	0.792986
2019	64.16	0.865122	0.286453	-0.237615	2.104	0.111822	65	2.1	24.6		85.9102	1.1584	0.383561	-0.318167	2.81726	0.149729	87.035	2.8119	32.9394		38.5404	1.00442	0.990464	0.718217	6.31871	0.818206	3.05438	12.0981	19.6682	0.810403
2020	68.73	0.661191	0.256476	-0.263831	0.873	0.0520024	65	-6.1	25.6		92.0295	0.885335	0.343421	-0.353269	1.16895	0.0696312	87.035	-8.1679	34.2784		40.7775	0.996352	0.989368	0.681755	6.16055	0.761385	3.05438	0.0101414	20.304	0.75329
2021	66.95	0.877464	0.282174	-0.169933	2.241	0.226139	65	1.5	26.6		89.6461	1.17492	0.377831	-0.22754	3.0007	0.3028	87.035	2.0085	35.6174		39.9095	1.00485	0.990313	0.812913	6.33608	0.920361	3.05438	11.1798	20.936	0.911445
2022	67.85	0.867332	0.293218	-0.189981	2.211	0.0801891	65	2.6	27.6		90.8511	1.16136	0.392619	-0.254385	2.96053	0.107373	87.035	3.4814	36.9564		40.3488	1.0045	0.990694	0.784759	6.33227	0.788525	3.05438	12.8653	21.5644	0.781187
2023	69.52	0.87894	0.247077	-0.174758	2.301	0.146647	65	1.9	28.6		93.0873	1.1769	0.330836	-0.234001	3.08104	0.196361	87.035	2.5441	38.2954		41.1614	1.0049	0.988999	0.806105	6.34367	0.850194	3.05438	11.7917	22.1893	0.84084
2013	3.56	0.959973	0.887476	-0.308624	0.448	0.0640649	33	7.2	44		4.76684	1.2854	1.18833	-0.413248	0.599872	0.0857829	44.187	9.6408	58.916		3.5987	1.00756	1.00173	0.619788	6.10509	0.773091	2.57824	19.997	31.4539	0.774426
2014	3.56	1.06863	0.818575	-0.317995	-0.028	0.0157157	33	1	45		4.76684	1.4309	1.09607	-0.425796	-0.037492	0.0210434	44.187	1.339	60.255		3.5987	1.01081	1.00092	0.606797	6.04239	0.725552	2.57824	10.4168	32.036	0.726218
2015	28.14	1.03338	0.603457	-0.34938	0.1	0.0360706	33	3.1	46		37.6795	1.38369	0.808029	-0.467819	0.1339	0.0482985	44.187	4.1509	61.594		19.6068	1.00979	0.99787	0.563607	6.05931	0.745816	2.57824	13.6344	32.6161	0.744227
2016	39.44	1.12311	0.50237	-0.227012	0.071	0.057015	33	3.4	47		52.8102	1.50385	0.672673	-0.303969	0.095069	0.0763431	44.187	4.5526	62.933		25.86	1.01232	0.996043	0.732999	6.05548	0.76624	2.57824	14.0966	33.1943	0.763208
2017	39.44	1.21164	0.609916	-0.28652	-0.036	0.0537178	33	4.2	48		52.8102	1.62239	0.816678	-0.38365	-0.048204	0.0719282	44.187	5.6238	64.272		25.86	1.01462	0.997977	0.650264	6.04133	0.763054	2.57824	15.332	33.7706	0.76151
2018	65.18	1.14371	0.709126	-0.272039	0.058	0.173256	33	4.2	49		87.276	1.53143	0.949519	-0.36426	0.077662	0.23199	44.187	5.6238	65.611		39.0422	1.01287	0.999482	0.670351	6.05377	0.87407	2.57824	15.332	34.345	0.873617
2019	19.73	1.14401	0.743189	-0.251651	-0.251	0.148824	33	2.1	50		26.4185	1.53182	0.99513	-0.336961	-0.336089	0.199275	44.187	2.8119	66.95		14.6543	1.01288	0.999951	0.698675	6.01281	0.852155	2.57824	12.0981	34.9175	0.852113
2020	19.73	0.848285	0.924426	-0.361723	0.007	0.0589374	33	-6.1	51		26.4185	1.13585	1.23781	-0.484348	0.009373	0.0789171	44.187	-8.1679	68.289		14.6543	1.00383	1.00214	0.54669	6.04702	0.768119	2.57824	0.0101414	35.4883	0.769759
2021	19.73	1.0414	0.938156	-0.372255	0.253	0.0172096	33	1.5	52		26.4185	1.39443	1.25619	-0.49845	0.338767	0.0230436	44.187	2.0085	69.628		14.6543	1.01002	1.00228	0.532257	6.07948	0.727048	2.57824	11.1798	36.0574	0.728709
2022	19.73	1.16709	1.40225	-0.316864	-0.018	0.0489557	33	2.6	53		26.4185	1.56273	1.87761	-0.42428	-0.024102	0.0655517	44.187	3.4814	70.967		14.6543	1.01348	1.00632	0.608342	6.04372	0.758477	2.57824	12.8653	36.6247	0.76327
2023	20.46	1.31214	1.23857	-0.181318	0.088	0.0550573	33	1.9	54		27.3959	1.75696	1.65844	-0.242784	0.117832	0.0737218	44.187	2.5441	72.306		15.0974	1.01705	1.00507	0.796893	6.05772	0.764358	2.57824	11.7917	37.1904	0.768235
2013	27.84	0.868783	0.150439	-0.334452	0.544	0.235432	33	7.2	40.5		37.2778	1.1633	0.201438	-0.447831	0.728416	0.315244	44.187	9.6408	54.2295		19.4352	1.00455	0.984103	0.584151	6.11765	0.928315	2.57824	19.997	29.3998	0.913557
2014	58.15	0.622766	0.131857	-0.408757	0.234	0.133082	31	1	41.5		77.8628	0.833884	0.176557	-0.547325	0.313326	0.178197	41.509	1.339	55.5685		35.5542	0.994566	0.982811	0.482378	6.07697	0.83782	2.53826	10.4168	29.9894	0.823419
2015	61.06	0.563254	0.114057	-0.429871	0.223	0.100725	36	3.1	42.5		81.7593	0.754198	0.152723	-0.575597	0.298597	0.13487	48.204	4.1509	56.9075		37.0067	0.991573	0.981383	0.453642	6.07552	0.8079	2.63494	13.6344	30.5768	0.792859
2016	67.76	0.50003	0.106123	-0.385476	0.121	0.125221	36	3.4	43.5		90.7306	0.66954	0.142099	-0.516153	0.162019	0.16767	48.204	4.5526	58.2465		40.3049	0.988035	0.980677	0.514069	6.06208	0.830628	2.63494	14.0966	31.162	0.814578
2017	99.64	0.565049	0.122775	-0.39235	0.128	0.0856203	36	4.2	44.5		133.418	0.7566	0.164395	-0.525357	0.171392	0.114646	48.204	5.6238	59.5855		55.2937	0.991667	0.982107	0.504682	6.063	0.793627	2.63494	15.332	31.7452	0.779427
2018	81.4	0.646912	0.173724	-0.318402	0.279	0.0872063	36	4.2	45.5		108.995	0.866216	0.232616	-0.42634	0.373581	0.116769	48.204	5.6238	60.9245		46.846	0.9957	0.985521	0.606281	6.08289	0.795182	2.63494	15.332	32.3263	0.783669
2019	25.22	0.60197	0.15189	-0.498993	0.433	0.00346961	36	2.1	46.5		33.7696	0.806038	0.203381	-0.668152	0.579787	0.0046458	48.204	2.8119	62.2635		17.9222	0.993551	0.9842	0.360368	6.10312	0.713203	2.63494	12.0981	32.9055	0.701934
2020	25.22	0.416096	0.122964	-0.462519	-0.141	0.0765781	36	-6.1	47.5		33.7696	0.557152	0.164649	-0.619314	-0.188799	0.102538	48.204	-8.1679	63.6025		17.9222	0.982608	0.982119	0.409473	6.02742	0.785041	2.63494	0.0101414	33.4827	0.771004
2021	75.57	0.515245	0.150254	-0.414919	0.12	0.095119	37	1.5	48.5		101.188	0.689913	0.20119	-0.555577	0.16068	0.127364	49.543	2.0085	64.9415		44.0764	0.988926	0.984093	0.47394	6.06195	0.802646	2.65305	11.1798	34.058	0.789878
2022	58.46	0.66879	0.161594	-0.273278	0.599	0.181786	36	2.6	49.5		78.2779	0.895509	0.216374	-0.365919	0.802061	0.243411	48.204	3.4814	66.2805		35.7095	0.996694	0.98481	0.668693	6.12485	0.881628	2.63494	12.8653	34.6315	0.868237
2023	72.76	0.553546	0.178589	-0.178853	0.275	0.0704257	37	1.9	50.5		97.4256	0.741199	0.23913	-0.239484	0.368225	0.0943	49.543	2.5441	67.6195		42.7279	0.991056	0.985793	0.800347	6.08236	0.779188	2.65305	11.7917	35.2032	0.768118
2013	30.91	0.965158	0.190857	-0.306093	21.18	0.354381	54	7.2	34		41.3885	1.29235	0.255557	-0.409858	28.36	0.474516	72.306	9.6408	45.526		21.1759	1.00772	0.986451	0.623193	8.42079	1.02691	2.91604	19.997	25.5093	1.013
2014	31.77	0.82109	0.154567	-0.270802	19.413	0.254495	54	1	35		42.54	1.09944	0.206965	-0.362604	25.994	0.340769	72.306	1.339	46.865		21.6578	1.00285	0.984373	0.672113	8.247	0.9446	2.91604	10.4168	26.1148	0.929839
2015	29.39	0.716406	0.152052	-0.302907	15.108	0.225062	47	3.1	36		39.3532	0.959267	0.203597	-0.405593	20.2296	0.301358	62.933	4.1509	48.204		20.3181	0.998754	0.98421	0.627632	7.80873	0.91946	2.81656	13.6344	26.7177	0.904941
2016	30.15	0.740753	0.15185	-0.247129	17.011	0.258641	44	3.4	37		40.3708	0.991868	0.203327	-0.330906	22.7777	0.34632	58.916	4.5526	49.543		20.748	0.999756	0.984195	0.705012	8.0052	0.948076	2.7705	14.0966	27.318	0.933092
2017	32.34	0.725992	0.138242	-0.194801	16.584	0.328726	42	4.2	38		43.3033	0.972104	0.185106	-0.260838	22.206	0.440164	56.238	5.6238	50.882		21.9759	0.999151	0.983273	0.778069	7.96151	1.00621	2.73847	15.332	27.9158	0.989379
2018	31.96	0.780484	0.165669	-0.158445	21.646	0.24026	41	4.2	39		42.7944	1.04507	0.22183	-0.212158	28.984	0.321708	54.899	5.6238	52.221		21.7639	1.00132	0.985053	0.828951	8.46607	0.932467	2.72202	15.332	28.5112	0.918529
2019	31.65	0.760062	0.205927	-0.258861	25.811	0.24439	39	2.1	40		42.3793	1.01772	0.275736	-0.346615	34.5609	0.327238	52.221	2.8119	53.56		21.5907	1.00053	0.987198	0.688707	8.86128	0.935971	2.6882	12.0981	29.1042	0.923989
2020	39.71	0.743748	0.17597	-0.305178	26.068	0.188221	41	-6.1	41		53.1717	0.995878	0.235623	-0.408633	34.9051	0.252028	54.899	-8.1679	54.899		26.0051	0.999877	0.985648	0.624535	8.88514	0.887303	2.72202	0.0101414	29.6949	0.874568
2021	42.83	0.544391	0.150917	-0.294815	13.851	0.248863	47	1.5	42		57.3494	0.72894	0.202078	-0.394757	18.5465	0.333228	62.933	2.0085	56.238		27.669	0.990558	0.984137	0.638787	7.67642	0.939784	2.81656	11.1798	30.2834	0.924877
2022	87.79	0.589085	0.151291	-0.272456	19.847	0.206286	46	2.6	43		117.551	0.788785	0.202579	-0.364818	26.5751	0.276217	61.594	3.4814	57.577		49.8408	0.992908	0.984162	0.669833	8.29	0.903147	2.80146	12.8653	30.8697	0.888843
2023	87.79	0.593941	0.14275	-0.214058	22.782	0.237979	46	1.9	44		117.551	0.795287	0.191143	-0.286624	30.5051	0.318653	61.594	2.5441	58.916		49.8408	0.993152	0.983587	0.751134	8.57553	0.930552	2.80146	11.7917	31.4539	0.915279
2013	63.57	1.4079	0.553068	-0.256615	1.259	0.23493	27	7.2	35.9		85.1202	1.88518	0.740558	-0.343607	1.6858	0.314572	36.153	9.6408	48.0701		38.2496	1.0192	0.997002	0.691821	6.21055	0.927931	2.45209	19.997	26.6575	0.925149
2014	63.57	1.01854	0.600273	-0.334565	0.488	0.237362	27	1	36.9		85.1202	1.36382	0.803765	-0.447983	0.653432	0.317828	36.153	1.339	49.4091		38.2496	1.00935	0.997818	0.583945	6.11032	0.929977	2.45209	10.4168	27.2581	0.927948
2015	94.68	1.01706	0.685266	-0.287159	0.556	0.113662	33	3.1	37.9		126.777	1.36185	0.917571	-0.384506	0.744484	0.152193	44.187	4.1509	50.7481		53.0264	1.00931	0.99914	0.649437	6.11923	0.819938	2.57824	13.6344	27.8561	0.819233
2016	94.68	0.994898	0.671019	-0.307361	0.528	0.119633	33	3.4	38.9		126.777	1.33217	0.898494	-0.411556	0.706992	0.160189	44.187	4.5526	52.0871		53.0264	1.00864	0.99893	0.621439	6.11556	0.825467	2.57824	14.0966	28.4517	0.824584
2017	94.68	1.04755	0.646449	-0.254548	0.677	0.0577947	33	4.2	39.9		126.777	1.40267	0.865595	-0.34084	0.906503	0.0773872	44.187	5.6238	53.4261		53.0264	1.0102	0.998558	0.694728	6.13503	0.767035	2.57824	15.332	29.045	0.765929
2018	94.68	1.2536	0.471694	-0.232147	0.966	-0.0724363	33	4.2	40.9		126.777	1.67857	0.631598	-0.310845	1.29347	-0.0969922	44.187	5.6238	54.7651		53.0264	1.01566	0.995416	0.725918	6.17264	0.633381	2.57824	15.332	29.6359	0.630478
2019	94.68	1.30273	0.422006	-0.254135	0.847	0.0179493	33	2.1	41.9		126.777	1.74436	0.565066	-0.340287	1.13413	0.0240341	44.187	2.8119	56.1041		53.0264	1.01683	0.994309	0.695247	6.15717	0.727796	2.57824	12.0981	30.2246	0.723654
2020	94.68	0.929504	0.383854	-0.360515	0.317	0.0861657	33	-6.1	42.9		126.777	1.24461	0.513981	-0.482729	0.424463	0.115376	44.187	-8.1679	57.4431		53.0264	1.00659	0.993367	0.548329	6.08789	0.794193	2.57824	0.0101414	30.8111	0.788925
2021	94.68	1.1224	0.452863	-0.251322	0.913	0.226669	33	1.5	43.9		126.777	1.50289	0.606384	-0.33652	1.22251	0.303509	44.187	2.0085	58.7821		53.0264	1.0123	0.99501	0.699194	6.16575	0.920811	2.57824	11.1798	31.3955	0.916216
2022	57.82	1.11507	0.534305	-0.264333	0.803	-0.00357251	33	2.6	44.9		77.421	1.49308	0.715435	-0.353942	1.07522	-0.00478359	44.187	3.4814	60.1211		35.3887	1.0121	0.996656	0.681133	6.15145	0.706063	2.57824	12.8653	31.9779	0.703702
2023	57.82	1.27504	0.462082	-0.202121	1.072	0.0375064	33	1.9	45.9		77.421	1.70728	0.618728	-0.27064	1.43541	0.0502211	44.187	2.5441	61.4601		35.3887	1.01618	0.99521	0.767832	6.18637	0.747213	2.57824	11.7917	32.5582	0.743634
2013	16.07	0.980137	1.07952	0.118026	2.132	0.164529	25	7.2	22.2		21.5177	1.3124	1.44548	0.158036	2.85475	0.220304	33.475	9.6408	29.7258		12.3849	1.00819	1.00369	1.22177	6.32225	0.86627	2.40536	19.997	18.1259	0.869467
2014	16.07	1.29069	1.26037	0.0360545	1.028	0.418727	25	1	23.2		21.5177	1.72824	1.68763	0.048277	1.37649	0.560675	33.475	1.339	31.0648		12.3849	1.01655	1.00525	1.1045	6.18068	1.07781	2.40536	10.4168	18.7715	1.08346
2015	16.07	1.36761	0.845305	-0.092781	0.224	-0.0601149	25	3.1	24.2		21.5177	1.83122	1.13186	-0.124234	0.299936	-0.0804939	33.475	4.1509	32.4038		12.3849	1.01831	1.00124	0.921527	6.07565	0.646769	2.40536	13.6344	19.4128	0.647571
2016	16.07	0.673458	0.222627	-0.129399	0.124	0.623091	25	3.4	25.2		21.5177	0.901761	0.298097	-0.173265	0.166036	0.834319	33.475	4.5526	33.7428		12.3849	0.996904	0.98797	0.869805	6.06247	1.23013	2.40536	14.0966	20.0502	1.21533
2017	72.99	0.650517	0.214996	-0.117364	0.096	-0.0155573	47	4.2	26.2		97.7336	0.871042	0.28788	-0.15715	0.128544	-0.0208312	62.933	5.6238	35.0818		42.8387	0.995865	0.987626	0.886746	6.05878	0.693802	2.81656	15.332	20.6837	0.685217
2018	65.04	0.643944	0.281243	-0.184752	0.123	0.109609	25	4.2	27.2		87.0886	0.862242	0.376585	-0.247383	0.164697	0.146767	33.475	5.6238	36.4208		38.9734	0.995562	0.990282	0.79208	6.06234	0.816193	2.40536	15.332	21.3135	0.808261
2019	59.06	0.771028	0.282763	-0.105514	0.169	0.0540563	28	2.1	28.2		79.0813	1.03241	0.37862	-0.141283	0.226291	0.0723814	37.492	2.8119	37.7598		36.0098	1.00096	0.990334	0.903495	6.06841	0.763416	2.47448	12.0981	21.9398	0.756037
2020	97.34	0.532778	0.191089	-0.103352	0.072	-0.0533754	36	-6.1	29.2		130.338	0.71339	0.255868	-0.138388	0.096408	-0.0714697	48.204	-8.1679	39.0988		54.2449	0.98992	0.986463	0.906552	6.05561	0.653997	2.63494	0.0101414	22.5627	0.645144
2021	89.13	0.470181	0.271346	-0.241611	0.056	-0.0161674	36	1.5	30.2		119.345	0.629572	0.363332	-0.323518	0.074984	-0.0216481	48.204	2.0085	40.4378		50.4638	0.986216	0.989926	0.712705	6.0535	0.693185	2.63494	11.1798	23.1823	0.686202
2022	79.03	0.619009	0.332834	-0.204089	0.089	0.0533011	36	2.6	31.2		105.821	0.828853	0.445665	-0.273275	0.119171	0.0713702	48.204	3.4814	41.7768		45.7246	0.994386	0.991951	0.765012	6.05786	0.762691	2.63494	12.8653	23.7988	0.756553
2023	66.45	0.740408	0.22527	-0.127415	0.181	0.161581	36	1.9	32.2		88.9766	0.991406	0.301637	-0.170608	0.242359	0.216357	48.204	2.5441	43.1158		39.6649	0.999741	0.988085	0.872645	6.07	0.863659	2.63494	11.7917	24.4123	0.853369
2013	94.15	1.07479	0.405679	-0.050695	0.743	0.0283394	39	7.2	47.4		126.067	1.43915	0.543204	-0.0678806	0.994877	0.0379464	52.221	9.6408	63.4686		52.7829	1.01098	0.993916	0.981036	6.14364	0.738138	2.6882	19.997	33.425	0.733647
2014	94.15	1.02745	0.543922	-0.0700011	0.284	0.15686	25	1	48.4		126.067	1.37575	0.728312	-0.0937315	0.380276	0.210036	33.475	1.339	64.8076		52.7829	1.00962	0.996835	0.95374	6.08355	0.859365	2.40536	10.4168	34.0006	0.856645
2015	94.15	1.16714	0.368233	-0.145634	-0.247	-0.116872	32	3.1	49.4		126.067	1.5628	0.493064	-0.195004	-0.330733	-0.156491	42.848	4.1509	66.1466		52.7829	1.01348	0.992955	0.847001	6.01335	0.583512	2.55848	13.6344	34.5742	0.579401
2016	49.42	1.13508	0.349281	-0.125294	0.708	-0.00713901	32	3.4	50.4		66.1734	1.51988	0.467688	-0.167769	0.948012	-0.00955914	42.848	4.5526	67.4856		31.1143	1.01264	0.99243	0.875591	6.13907	0.702399	2.55848	14.0966	35.1461	0.697081
2017	49.56	1.24839	0.465643	-0.262218	0.706	-0.0787198	32	4.2	51.4		66.3608	1.67159	0.623496	-0.35111	0.945334	-0.105406	42.848	5.6238	68.8246		31.1866	1.01553	0.995287	0.684038	6.13881	0.626496	2.55848	15.332	35.7162	0.623543
2018	62.28	1.3284	0.350512	0.0753983	0.723	0.16703	32	4.2	52.4		83.3929	1.77872	0.469336	0.100958	0.968097	0.223653	42.848	5.6238	70.1636		37.6119	1.01743	0.992463	1.16075	6.14103	0.868541	2.55848	15.332	36.2845	0.861995
2019	62.28	1.15071	0.215257	-0.0828837	0.194	-0.0480167	32	2.1	53.4		83.3929	1.5408	0.28823	-0.110981	0.259766	-0.0642943	42.848	2.8119	71.5026		37.6119	1.01305	0.987636	0.935461	6.07171	0.659743	2.55848	12.0981	36.8512	0.651586
2020	59.94	0.866027	0.196987	-0.119041	0.751	0.14151	31	-6.1	54.4		80.2597	1.15961	0.263765	-0.159396	1.00559	0.189481	41.509	-8.1679	72.8416		36.4492	1.00445	0.986763	0.88443	6.14468	0.845516	2.53826	0.0101414	37.4162	0.834324
2021	59.94	1.01806	0.595809	-0.396295	-1.015	0.0389799	31	1.5	55.4		80.2597	1.36318	0.797788	-0.530639	-1.35908	0.0521941	41.509	2.0085	74.1806		36.4492	1.00934	0.997744	0.499381	5.91045	0.748682	2.53826	11.1798	37.9796	0.746993
2022	81.37	1.02131	0.506336	-0.387065	0.061	0.00550306	31	2.6	56.4		108.954	1.36754	0.677984	-0.51828	0.081679	0.0073686	41.509	3.4814	75.5196		46.8318	1.00943	0.996121	0.511925	6.05416	0.715321	2.53826	12.8653	38.5414	0.712546
2023	81.37	0.973361	0.556384	-0.272682	-0.346	-0.060124	32	1.9	57.4		108.954	1.30333	0.744998	-0.365121	-0.463294	-0.080506	42.848	2.5441	76.8586		46.8318	1.00798	0.997061	0.669522	6.00017	0.646769	2.55848	11.7917	39.1016	0.644868
2013	52.86	2.03676	1.69668	-0.229622	0.709	0.0661566	49	7.2	26		70.7795	2.72723	2.27185	-0.307464	0.949351	0.0885836	65.611	9.6408	34.814		32.8794	1.03056	1.00824	0.729354	6.13921	0.775103	2.84606	19.997	20.5573	0.781489
2014	57.79	2.1857	1.38987	-0.148876	1.73	-0.0403609	58	1	27		77.3808	2.92666	1.86104	-0.199345	2.31647	-0.0540432	77.662	1.339	36.153		35.3736	1.03274	1.00623	0.842487	6.27105	0.667907	2.9686	10.4168	21.1878	0.672069
2015	54.26	2.2255	1.037	-0.0868082	2.304	0.0126629	49	3.1	28		72.6541	2.97994	1.38854	-0.116236	3.08506	0.0169556	65.611	4.1509	37.492		33.5918	1.0333	1.00329	0.92997	6.34405	0.722552	2.84606	13.6344	21.8148	0.724928
2016	54.72	2.01645	0.938829	-0.0301802	3.655	0.0518395	49	3.4	29		73.2701	2.70003	1.25709	-0.0404113	4.89404	0.0694131	65.611	4.5526	38.831		33.8252	1.03025	1.00229	1.01018	6.51289	0.761239	2.84606	14.0966	22.4384	0.762983
2017	51.88	2.05187	1.04012	-0.248418	2.891	-0.0113089	49	4.2	30		69.4673	2.74745	1.39271	-0.332631	3.87105	-0.0151427	65.611	5.6238	40.17		32.3787	1.03079	1.00332	0.703246	6.41791	0.698186	2.84606	15.332	23.0586	0.700502
2018	53.94	2.21342	0.881705	-0.0510465	3.013	0.0322333	48	4.2	31		72.2257	2.96376	1.1806	-0.0683513	4.03441	0.0431603	64.272	5.6238	41.509		33.4293	1.03313	1.00166	0.980507	6.43317	0.742057	2.83143	15.332	23.6758	0.74329
2019	62.8	2.23144	0.693114	-0.0794046	2.588	0.0236867	48	2.1	32		84.0892	2.9879	0.92808	-0.106323	3.46533	0.0317165	64.272	2.8119	42.848		37.8693	1.03338	0.999254	0.940425	6.37988	0.733537	2.83143	12.0981	24.2899	0.73299
2020	62.8	1.57889	0.934597	-0.160407	0.981	0.0504728	48	-6.1	33		84.0892	2.11414	1.25143	-0.214784	1.31356	0.0675831	64.272	-8.1679	44.187		37.8693	1.02271	1.00225	0.826224	6.17459	0.759932	2.83143	0.0101414	24.901	0.761638
2021	57.4	2.17007	0.927362	-0.0826258	4.573	0.0487381	48	1.5	34		76.8586	2.90573	1.24174	-0.110636	6.12325	0.0652603	64.272	2.0085	45.526		35.1777	1.03252	1.00217	0.935883	6.62536	0.758258	2.83143	11.1798	25.5093	0.759901
2022	57.4	2.64926	0.788703	0.00360343	2.062	0.0133556	48	2.6	35		76.8586	3.54736	1.05607	0.004825	2.76102	0.0178831	64.272	3.4814	46.865		35.1777	1.03872	1.00055	1.05818	6.31336	0.723228	2.83143	12.8653	26.1148	0.723623
2023	57.4	2.43862	0.676453	-0.0833945	2.009	0.0480406	48	1.9	36		76.8586	3.26531	0.905771	-0.111665	2.69005	0.0643264	64.272	2.5441	48.204		35.1777	1.03614	0.999011	0.934721	6.30663	0.75753	2.83143	11.7917	26.7177	0.756781
2013	41.49	0.620444	0.436826	-0.365073	0.193	0.220418	61	7.2	11.4		55.5551	0.830774	0.58491	-0.488833	0.258427	0.295139	81.679	9.6408	15.2646		26.9571	0.994454	0.994651	0.542082	6.07157	0.915399	3.00627	19.997	10.8116	0.910503
2014	42.32	0.720303	0.408333	-0.338952	0.26	0.195756	73	1	12.4		56.6665	0.964486	0.546758	-0.453857	0.34814	0.262117	97.747	1.339	16.6036		27.3986	0.998916	0.993981	0.577881	6.08039	0.893937	3.14431	10.4168	11.5219	0.888557
2015	41.26	0.701563	0.38299	-0.31907	0.242	0.192785	78	3.1	13.4		55.2471	0.939393	0.512824	-0.427235	0.324038	0.25814	104.442	4.1509	17.9426		26.8345	0.998126	0.993344	0.605354	6.07802	0.891314	3.19682	13.6344	12.224	0.885381
2016	39.1	0.641514	0.275762	-0.294383	0.448	0.276021	78	3.4	14.4		52.3549	0.858987	0.369245	-0.394179	0.599872	0.369592	104.442	4.5526	19.2816		25.677	0.995451	0.990085	0.639407	6.10509	0.962709	3.19682	14.0966	12.9185	0.953164
2017	42.48	0.624741	0.498483	-0.43822	0.494	0.503284	78	4.2	15.4		56.8807	0.836528	0.667468	-0.586777	0.661466	0.673897	104.442	5.6238	20.6206		27.4834	0.994658	0.995966	0.442298	6.11111	1.1424	3.19682	15.332	13.606	1.13779
2018	41.31	0.670784	0.402958	-0.342985	0.581	0.210841	78	4.2	16.4		55.3141	0.89818	0.539561	-0.459257	0.777959	0.282316	104.442	5.6238	21.9596		26.8612	0.996784	0.99385	0.572333	6.1225	0.907113	3.19682	15.332	14.2868	0.901534
2019	47.03	0.595992	0.385356	-0.369849	0.17	0.19326	78	2.1	17.4		62.9732	0.798033	0.515992	-0.495227	0.22763	0.258775	104.442	2.8119	23.2986		29.875	0.993253	0.993405	0.535531	6.06854	0.891773	3.19682	12.0981	14.9616	0.885892
2020	40.28	0.551743	0.420073	-0.327681	0.216	0.218109	78	-6.1	18.4		53.9349	0.738784	0.562478	-0.438765	0.289224	0.292048	104.442	-8.1679	24.6376		26.3108	0.990959	0.994263	0.593409	6.0746	0.913397	3.19682	0.0101414	15.6306	0.908156
2021	42.13	0.630922	0.327803	-0.320506	0.451	0.118906	78	1.5	19.4		56.4121	0.844805	0.438928	-0.429158	0.603889	0.159215	104.442	2.0085	25.9766		27.2976	0.994953	0.991799	0.603294	6.10548	0.824777	3.19682	11.1798	16.2942	0.818013
2022	41.8	0.6411	0.343429	-0.265508	0.335	0.0994077	78	2.6	20.4		55.9702	0.858433	0.459851	-0.355515	0.448565	0.133107	104.442	3.4814	27.3156		27.1222	0.99543	0.992263	0.679474	6.09026	0.806641	3.19682	12.8653	16.9527	0.8004
2023	44.93	0.587873	0.314635	-0.295983	0.111	0.129501	52	1.9	21.4		60.1613	0.787162	0.421296	-0.396321	0.148629	0.173401	69.628	2.5441	28.6546		28.7766	0.992848	0.991393	0.637237	6.06076	0.834537	2.88866	11.7917	17.6063	0.827355
2013	68	1.881	0.831948	-0.334677	1.471	0.309804	52	7.2	20.2		91.052	2.51866	1.11398	-0.448133	1.96967	0.414827	69.628	9.6408	27.0478		40.422	1.0281	1.00108	0.583843	6.23785	0.9907	2.88866	19.997	16.8214	0.99177
2014	50.33	1.78108	0.833084	-0.304654	1.311	0.262727	46	1	21.2		67.3919	2.38487	1.1155	-0.407932	1.75543	0.351791	61.594	1.339	28.3868		31.5834	1.02642	1.00109	0.625257	6.21725	0.951543	2.80146	10.4168	17.476	0.952584
2015	63.19	1.9711	0.703692	-0.297314	1.424	0.159621	56	3.1	22.2		84.6114	2.63931	0.942243	-0.398103	1.90674	0.213732	74.984	4.1509	29.7258		38.062	1.02954	0.999405	0.635378	6.2318	0.861849	2.94267	13.6344	18.1259	0.861336
2016	64.48	1.43358	0.985354	-0.43924	1.396	0.300576	61	3.4	23.2		86.3387	1.91956	1.31939	-0.588142	1.86924	0.402471	81.679	4.5526	31.0648		38.698	1.01976	1.00278	0.440982	6.22819	0.983134	3.00627	14.0966	18.7715	0.985863
2017	64.54	1.55766	0.753706	-0.367552	1.395	0.0733481	68	4.2	24.2		86.4191	2.0857	1.00921	-0.492153	1.8679	0.0982131	91.052	5.6238	32.4038		38.7275	1.0223	1.00009	0.538601	6.22807	0.781975	3.08903	15.332	19.4128	0.782047
2018	66.82	1.35549	0.657794	-0.244019	1.497	0.175885	68	4.2	25.2		89.472	1.815	0.880786	-0.326742	2.00448	0.23551	91.052	5.6238	33.7428		39.8459	1.01804	0.998732	0.709378	6.24119	0.876395	3.08903	15.332	20.0502	0.875284
2019	33.87	1.23335	0.612056	-0.401942	2.509	-0.0426637	68	2.1	26.2		45.3519	1.65145	0.819542	-0.5382	3.35955	-0.0571267	91.052	2.8119	35.0818		22.8249	1.01516	0.998011	0.491639	6.36994	0.665457	3.08903	12.0981	20.6837	0.664134
2020	52.94	1.16084	1.18897	-0.372463	1.417	0.3464	63	-6.1	27.2		70.8867	1.55437	1.59203	-0.498728	1.89736	0.463829	84.357	-8.1679	36.4208		32.9202	1.01332	1.00466	0.531951	6.2309	1.02048	3.03061	0.0101414	21.3135	1.02524
2021	44.62	1.10692	1.88065	-0.308616	2.017	0.32982	75	1.5	28.2		59.7462	1.48217	2.51819	-0.413237	2.70076	0.441629	100.425	2.0085	37.7598		28.6137	1.01188	1.00928	0.619788	6.30765	1.00706	3.16563	11.1798	21.9398	1.0164
2022	52.3	1.39886	1.63854	-0.307189	2.008	0.228245	75	2.6	29.2		70.0297	1.87307	2.19401	-0.411325	2.68871	0.30562	100.425	3.4814	39.0988		32.5935	1.01901	1.00789	0.621748	6.3065	0.92216	3.16563	12.8653	22.5627	0.929435
2023	52.3	0.801302	1.37212	-0.383028	-0.049	0.288444	75	1.9	30.2		70.0297	1.07294	1.83727	-0.512874	-0.065611	0.386226	100.425	2.5441	40.4378		32.5935	1.00211	1.0061	0.517438	6.03961	0.973049	3.16563	11.7917	23.1823	0.978986
2013	82.09	0.756824	0.159532	-0.252982	0.444	0.173169	29	7.2	37.8		109.919	1.01339	0.213614	-0.338743	0.594516	0.231874	38.831	9.6408	50.6142		47.1713	1.0004	0.984682	0.696909	6.10456	0.874004	2.49629	19.997	27.7964	0.860616
2014	62.71	0.708247	0.161209	-0.178139	0.877	0.137059	28	1	38.8		83.9687	0.948343	0.215859	-0.238528	1.1743	0.183522	37.492	1.339	51.9532		37.8248	0.998409	0.984787	0.801394	6.16108	0.841435	2.47448	10.4168	28.3923	0.828635
2015	71.96	0.371998	0.137225	-0.0284681	0.834	0.172472	29	3.1	39.8		96.3544	0.498105	0.183744	-0.0381188	1.11673	0.23094	38.831	4.1509	53.2922		42.3423	0.979308	0.983198	1.01262	6.15548	0.873339	2.49629	13.6344	28.9857	0.858665
2016	59.77	0.428305	0.095221	-0.113672	2.844	-0.0384053	29	3.4	40.8		80.032	0.573501	0.127501	-0.152207	3.80812	-0.0514246	38.831	4.5526	54.6312		36.3644	0.983458	0.979614	0.892011	6.41203	0.669958	2.49629	14.0966	29.5769	0.656301
2017	58.47	0.347585	0.133607	-0.102704	1.197	0.194721	30	4.2	41.8		78.2913	0.465416	0.1789	-0.137521	1.60278	0.260732	40.17	5.6238	55.9702		35.7145	0.977316	0.982938	0.9075	6.20254	0.89302	2.51753	15.332	30.1658	0.877783
2018	80.25	0.350254	0.113076	-0.148149	0.748	-0.0204831	30	4.2	42.8		107.455	0.46899	0.151409	-0.198371	1.00157	-0.0274269	40.17	5.6238	57.3092		46.3026	0.977541	0.981299	0.843431	6.14429	0.688704	2.51753	15.332	30.7526	0.675824
2019	86.86	0.334981	0.10065	-0.186229	0.691	0.0687456	30	2.1	43.8		116.306	0.44854	0.13477	-0.249361	0.925249	0.0920503	40.17	2.8119	58.6482		49.4074	0.976232	0.98016	0.789988	6.13685	0.777613	2.51753	12.0981	31.3372	0.762185
2020	86.86	0.300929	0.0753765	-0.21163	-0.181	-0.0184485	30	-6.1	44.8		116.306	0.402944	0.100929	-0.283373	-0.242359	-0.0247025	40.17	-8.1679	59.9872		49.4074	0.973097	0.977325	0.754472	6.02211	0.690793	2.51753	0.0101414	31.9197	0.675129
2021	75.89	0.331581	0.0792115	-0.17342	0.988	0.0136549	19	1.5	45.8		101.617	0.443987	0.106064	-0.232209	1.32293	0.0182839	25.441	2.0085	61.3262		44.2294	0.975936	0.977816	0.80799	6.17549	0.723528	2.24586	11.1798	32.5003	0.707477
2022	37.88	0.59893	0.0895083	-0.113445	2.64	0.13649	30	2.6	46.8		50.7213	0.801967	0.119852	-0.151903	3.53496	0.182761	40.17	3.4814	62.6652		25.0182	0.993402	0.979012	0.892327	6.38643	0.840958	2.51753	12.8653	33.0788	0.823309
2023	84.42	0.501825	0.0693452	-0.211194	0.77	0.0713741	29	1.9	47.8		113.038	0.671943	0.0928532	-0.282789	1.03103	0.09557	38.831	2.5441	64.0042		48.2664	0.988142	0.976518	0.755098	6.14715	0.780118	2.49629	11.7917	33.6555	0.761799
2013	52.69	0.716509	1.21794	-0.712847	-0.245	0.382857	61	7.2	27.2		70.5519	0.959405	1.63082	-0.954502	-0.328055	0.512646	81.679	9.6408	36.4208		32.7927	0.998757	1.0049	0.0829476	6.01361	1.0496	3.00627	19.997	21.3135	1.05475
2014	52.69	0.778653	1.6172	-0.752494	-0.621	0.120974	61	1	28.2		70.5519	1.04262	2.16543	-1.00759	-0.831519	0.161984	81.679	1.339	37.7598		32.7927	1.00125	1.00776	0.0350758	5.96344	0.826707	3.00627	10.4168	21.9398	0.833119
2015	52.69	0.752531	1.61533	-0.691666	0.009	0.0787394	47	3.1	29.2		70.5519	1.00764	2.16293	-0.92614	0.012051	0.105432	62.933	4.1509	39.0988		32.7927	1.00023	1.00774	0.109309	6.04729	0.787104	2.81656	13.6344	22.5627	0.7932
2016	65.88	0.813455	1.58101	-0.678832	0.304	0.0477246	69	3.4	30.2		88.2133	1.08922	2.11698	-0.908957	0.407056	0.0639032	92.391	4.5526	40.4378		39.3856	1.00257	1.00753	0.125364	6.08618	0.757238	3.10033	14.0966	23.1823	0.762939
2017	59.45	0.900203	1.43467	-0.572997	1.11	0.0376831	50	4.2	31.2		79.6035	1.20537	1.92102	-0.767243	1.48629	0.0504577	66.95	5.6238	41.7768		36.2047	1.00562	1.00655	0.262161	6.1913	0.747433	2.86047	15.332	23.7988	0.752329
2018	66.64	0.85235	1.6736	-0.64652	0.045	0.199136	48	4.2	32.2		89.231	1.1413	2.24095	-0.86569	0.060255	0.266643	64.272	5.6238	43.1158		39.7579	1.00397	1.0081	0.166516	6.05205	0.896883	2.83143	15.332	24.4123	0.904149
2019	50.74	0.792241	1.41173	-0.680371	0.591	0.0351307	43	2.1	33.2		67.9409	1.06081	1.89031	-0.911017	0.791349	0.04704	57.577	2.8119	44.4548		31.7942	1.00177	1.00639	0.12348	6.1238	0.744859	2.75462	12.0981	25.0229	0.749617
2020	52.69	0.762527	1.0344	-0.63228	1.328	0.102164	53	-6.1	34.2		70.5519	1.02102	1.38506	-0.846623	1.77819	0.136797	70.967	-8.1679	45.7938		32.7927	1.00062	1.00326	0.184864	6.21944	0.809228	2.90245	0.0101414	25.6306	0.811869
2021	66.73	0.900098	1.15177	-0.629575	0.974	0.119396	43	1.5	35.2		89.3515	1.20523	1.54222	-0.843001	1.30419	0.159871	57.577	2.0085	47.1328		39.8019	1.00562	1.00434	0.188334	6.17368	0.82526	2.75462	11.1798	26.2356	0.828843
2022	66.73	0.685517	1.85299	-0.779493	0.067	0.428675	58	2.6	36.2		89.3515	0.917907	2.48116	-1.04374	0.089713	0.573996	77.662	3.4814	48.4718		39.8019	0.997433	1.00913	0.00464837	6.05495	1.08553	2.9686	12.8653	26.838	1.09543
2023	66.73	0.536831	2.33765	-0.76671	-0.834	0.139747	47	1.9	37.2		89.3515	0.718816	3.13012	-1.02663	-1.11673	0.187122	62.933	2.5441	49.8108		39.8019	0.990144	1.01148	0.0186797	5.93485	0.843885	2.81656	11.7917	27.4378	0.85357
2013	50.88	0.83359	0.60264	-0.515287	15.723	0.29067	29	7.2	53.1		68.1283	1.11618	0.806935	-0.689969	21.0531	0.389206	38.831	9.6408	71.1009		31.8661	1.0033	0.997857	0.338595	7.87272	0.97491	2.49629	19.997	36.6814	0.972821
2014	57.54	0.829125	0.627752	-0.505834	17.378	0.259497	29	1	54.1		77.0461	1.1102	0.84056	-0.677312	23.2691	0.347466	38.831	1.339	72.4399		35.2481	1.00314	0.998265	0.35127	8.04258	0.948833	2.49629	10.4168	37.2469	0.947187
2015	55.74	0.882242	0.452406	-0.429968	17.941	0.140121	29	3.1	55.1		74.6359	1.18132	0.605771	-0.575727	24.023	0.187622	38.831	4.1509	73.7789		34.3413	1.00501	0.995	0.453541	8.09961	0.844225	2.49629	13.6344	37.8107	0.840005
2016	60.57	0.940064	0.255384	-0.366297	24.764	0.102675	29	3.4	56.1		81.1032	1.25875	0.341959	-0.490472	33.159	0.137482	38.831	4.5526	75.1179		36.763	1.00693	0.989328	0.540341	8.76348	0.809717	2.49629	14.0966	38.373	0.801075
2017	60.63	0.96767	0.195636	-0.410259	18.142	0.105396	29	4.2	57.1		81.1836	1.29571	0.261956	-0.549337	24.2921	0.141126	38.831	5.6238	76.4569		36.7929	1.0078	0.986695	0.480344	8.11988	0.812228	2.49629	15.332	38.9337	0.801421
2018	60.03	0.935143	0.216243	-0.427285	16.659	0.092157	29	4.2	58.1		80.3802	1.25216	0.28955	-0.572135	22.3064	0.123398	38.831	5.6238	77.7959		36.4941	1.00677	0.987681	0.457191	7.9692	0.799835	2.49629	15.332	39.4929	0.789981
2019	60.89	0.836912	0.171752	-0.277211	12.317	0.186428	28	2.1	59.1		81.5317	1.12063	0.229976	-0.371185	16.4925	0.249627	37.492	2.8119	79.1349		36.9222	1.00342	0.985411	0.663203	7.51204	0.885722	2.47448	12.0981	40.0506	0.872799
2020	64.57	0.727862	0.135577	-0.248455	15.486	0.296442	28	-6.1	60.1		86.4592	0.974607	0.181538	-0.332682	20.7358	0.396935	37.492	-8.1679	80.4739		38.7423	0.999228	0.98308	0.703142	7.84812	0.979677	2.47448	0.0101414	40.6068	0.9631
2021	61.34	0.803143	0.136683	-0.401184	16.301	-0.144959	28	1.5	61.1		82.1343	1.07541	0.183018	-0.537185	21.827	-0.1941	37.492	2.0085	81.8129		37.1458	1.00218	0.983161	0.492657	7.93242	0.550547	2.47448	11.1798	41.1615	0.541276
2022	65.51	0.947782	0.125065	-0.259623	15.264	0.0312862	28	2.6	62.1		87.7179	1.26908	0.167462	-0.347635	20.4385	0.0418922	37.492	3.4814	83.1519		39.2042	1.00717	0.982291	0.687669	7.82501	0.741097	2.47448	12.8653	41.7148	0.727973
2023	68.23	0.828893	0.122456	-0.0456082	11.724	0.4587	28	1.9	63.1		91.36	1.10989	0.163969	-0.0610693	15.6984	0.6142	37.492	2.5441	84.4909		40.534	1.00313	0.982084	0.988238	7.44759	1.10864	2.47448	11.7917	42.2668	1.08877
2013	26.95	0.982597	0.268131	-0.217909	6.495	0.165356	38	7.2	46.1		36.0861	1.3157	0.359028	-0.29178	8.6968	0.221412	50.882	9.6408	61.7279		18.9243	1.00827	0.989808	0.745711	6.85529	0.867005	2.6708	19.997	32.674	0.858168
2014	27.74	0.893944	0.253477	-0.212758	6.308	0.212436	38	1	47.1		37.1439	1.19699	0.339405	-0.284883	8.44641	0.284452	50.882	1.339	63.0669		19.3779	1.00541	0.989252	0.752907	6.83323	0.908541	2.6708	10.4168	33.252	0.898776
2015	28.13	0.854477	0.228372	-0.187799	6.222	0.267739	38	3.1	48.1		37.6661	1.14414	0.30579	-0.251462	8.33126	0.358503	50.882	4.1509	64.4059		19.6011	1.00405	0.988222	0.787792	6.82307	0.955756	2.6708	13.6344	33.8281	0.944499
2016	34.91	0.805069	0.202431	-0.17291	7.162	0.28698	38	3.4	49.1		46.7445	1.07799	0.271055	-0.231527	9.58992	0.384266	50.882	4.5526	65.7449		23.398	1.00226	0.987032	0.808723	6.93344	0.971869	2.6708	14.0966	34.4023	0.959266
2017	31.23	0.723624	0.193108	-0.220439	4.803	0.0484017	38	4.2	50.1		41.817	0.968932	0.258571	-0.295168	6.43122	0.0648098	50.882	5.6238	67.0839		21.3555	0.999053	0.986566	0.742167	6.65326	0.757894	2.6708	15.332	34.9747	0.747713
2018	23.99	0.682935	0.233256	-0.269732	6.254	0.170854	38	4.2	51.1		32.1226	0.91445	0.31233	-0.361172	8.37411	0.228773	50.882	5.6238	68.4229		17.2022	0.997322	0.98843	0.673564	6.82685	0.871941	2.6708	15.332	35.5453	0.861852
2019	58.11	0.718352	0.199285	-0.231576	6.711	0.207315	38	2.1	52.1		77.8093	0.961873	0.266843	-0.31008	8.98603	0.277595	50.882	2.8119	69.7619		35.5341	0.998835	0.986874	0.726647	6.88069	0.904058	2.6708	12.0981	36.1142	0.892192
2020	49.3	0.613667	0.222681	-0.196987	4.97	0.162427	38	-6.1	53.1		66.0127	0.8217	0.29817	-0.263766	6.65483	0.21749	50.882	-8.1679	71.1009		31.0524	0.994126	0.987973	0.774935	6.67345	0.864396	2.6708	0.0101414	36.6814	0.854
2021	49.07	0.638469	0.200958	-0.305428	3.669	0.0441231	38	1.5	54.1		65.7047	0.85491	0.269083	-0.408969	4.91279	0.0590809	50.882	2.0085	72.4399		30.9335	0.995308	0.986959	0.624122	6.51463	0.753736	2.6708	11.1798	37.2469	0.743906
2022	46.5	0.783267	0.194011	-0.327555	4.731	-0.0597081	38	2.6	55.1		62.2635	1.04879	0.259781	-0.438597	6.33481	-0.0799491	50.882	3.4814	73.7789		29.5986	1.00143	0.986612	0.593615	6.64454	0.647252	2.6708	12.8653	37.8107	0.638587
2023	53.64	0.74316	0.21017	-0.163663	3.411	0.215959	38	1.9	56.1		71.824	0.995091	0.281417	-0.219145	4.56733	0.289169	50.882	2.5441	75.1179		33.2768	0.999853	0.9874	0.821716	6.4827	0.911586	2.6708	11.7917	38.373	0.9001
2013	38.15	1.03854	1.17819	-0.61346	0.24	0.519383	33	7.2	26.4		51.0828	1.3906	1.5776	-0.821424	0.32136	0.695454	44.187	9.6408	35.3496		25.1644	1.00994	1.00457	0.209228	6.07777	1.15446	2.57824	19.997	20.8099	1.15974
2014	31.12	0.962564	1.61226	-0.469968	0.059	0.289153	30	1	27.4		41.6697	1.28887	2.15882	-0.629288	0.079001	0.387176	40.17	1.339	36.6886		21.2938	1.00764	1.00773	0.399403	6.05389	0.97367	2.51753	10.4168	21.439	0.981191
2015	58.29	1.08461	1.46956	-0.56263	0.163	0.114419	30	3.1	28.4		78.0503	1.4523	1.96774	-0.753361	0.218257	0.153207	40.17	4.1509	38.0276		35.6244	1.01126	1.00679	0.275741	6.06762	0.82063	2.51753	13.6344	22.0646	0.826204
2016	52.93	1.13366	1.23311	-0.491332	0.234	0.153855	35	3.4	29.4		70.8733	1.51797	1.65114	-0.657893	0.313326	0.206012	46.865	4.5526	39.3666		32.9151	1.0126	1.00503	0.370681	6.07697	0.856674	2.61645	14.0966	22.6869	0.860981
2017	52.93	1.05208	1.46067	-0.539947	0.056	0.191451	36	4.2	30.4		70.8733	1.40873	1.95583	-0.722989	0.074984	0.256353	48.204	5.6238	40.7056		32.9151	1.01033	1.00673	0.305788	6.0535	0.890197	2.63494	15.332	23.3059	0.896188
2018	52.93	1.03109	1.84137	-0.517793	-0.019	0.194006	40	4.2	31.4		70.8733	1.38063	2.46559	-0.693325	-0.025441	0.259774	53.56	5.6238	42.0446		32.9151	1.00972	1.00907	0.335306	6.04359	0.892429	2.70527	15.332	23.9218	0.900519
2019	63.46	1.06807	1.8953	-0.585253	0.105	0.154908	43	2.1	32.4		84.9729	1.43014	2.53781	-0.783653	0.140595	0.207422	57.577	2.8119	43.3836		38.1953	1.01079	1.00936	0.245976	6.05997	0.857617	2.75462	12.0981	24.5347	0.865641
2020	62.38	0.974768	1.5991	-0.424909	0.191	0.114994	42	-6.1	33.4		83.5268	1.30521	2.14119	-0.568953	0.255749	0.153978	56.238	-8.1679	44.7226		37.6615	1.00802	1.00764	0.460335	6.0713	0.821184	2.73847	0.0101414	25.1446	0.82746
2021	54.2	1.01898	1.52954	-0.472285	0.281	0.129938	49	1.5	34.4		72.5738	1.36442	2.04805	-0.63239	0.376259	0.173987	65.611	2.0085	46.0616		33.5614	1.00937	1.00719	0.396284	6.08316	0.834948	2.84606	11.1798	25.7518	0.840955
2022	37.95	1.07264	1.4969	-0.455873	0.138	0.110364	48	2.6	35.4		50.815	1.43627	2.00434	-0.610415	0.184782	0.147777	64.272	3.4814	47.4006		25.0561	1.01092	1.00698	0.418448	6.06432	0.816887	2.83143	12.8653	26.3563	0.822587
2023	24.29	1.02554	1.45126	-0.448369	0.247	0.184779	49	1.9	36.4		32.5243	1.3732	1.94324	-0.600366	0.330733	0.247419	65.611	2.5441	48.7396		17.3784	1.00956	1.00667	0.428544	6.07868	0.88427	2.84606	11.7917	26.9581	0.890165
2013	20.62	0.560871	1.02212	-0.650274	0.465	0.712751	49	7.2	10.2		27.6102	0.751007	1.36861	-0.870716	0.622635	0.954374	65.611	9.6408	13.6578		15.1942	0.991446	1.00314	0.161732	6.10731	1.29327	2.84606	19.997	9.94723	1.29734
2014	20.62	0.556689	1.24157	-0.758289	-0.597	0.156342	49	1	11.2		27.6102	0.745406	1.66246	-1.01535	-0.799383	0.209341	65.611	1.339	14.9968		15.1942	0.991224	1.0051	0.0283628	5.96665	0.858895	2.84606	10.4168	10.6685	0.863272
2015	23.23	0.753778	1.07178	-0.625179	0.483	0.0606555	49	3.1	12.2		31.105	1.00931	1.43511	-0.837115	0.646737	0.0812177	65.611	4.1509	16.3358		16.7541	1.00028	1.00362	0.194029	6.10966	0.769779	2.84606	13.6344	11.3806	0.772564
2016	23.23	0.790085	0.888863	-0.597679	-0.153	-0.00114232	46	3.4	13.2		31.105	1.05792	1.19019	-0.800292	-0.204867	-0.00152956	61.594	4.5526	17.6748		16.7541	1.00169	1.00174	0.229754	6.02583	0.708575	2.80146	14.0966	12.0842	0.709809
2017	42.31	0.809666	0.475512	-0.54573	1.55	0.0125643	49	4.2	14.2		56.6531	1.08414	0.63671	-0.730733	2.07545	0.0168236	65.611	5.6238	19.0138		27.3932	1.00243	0.995496	0.298161	6.24799	0.722402	2.84606	15.332	12.7802	0.719148
2018	24.78	0.845493	0.423202	-0.514581	1.3	0.109382	34	4.2	15.2		33.1804	1.13211	0.566668	-0.689023	1.7407	0.146463	45.526	5.6238	20.3528		17.6654	1.00373	0.994337	0.339592	6.21583	0.815984	2.59756	15.332	13.469	0.811363
2019	32.44	0.939215	0.35327	-0.485942	2.583	0.170951	34	2.1	16.2		43.4372	1.25761	0.473028	-0.650677	3.45864	0.228903	45.526	2.8119	21.6918		22.0316	1.0069	0.992541	0.3779	6.37925	0.872008	2.59756	12.0981	14.1512	0.865504
2020	30.3	0.806892	0.348548	-0.47176	2.003	0.216214	44	-6.1	17.2		40.5717	1.08043	0.466705	-0.631687	2.68202	0.289511	58.916	-8.1679	23.0308		20.8326	1.00232	0.992408	0.396988	6.30586	0.91178	2.7705	0.0101414	14.8271	0.904858
2021	33.21	0.756713	0.305962	-0.418708	3.3	0.268341	44	1.5	18.2		44.4682	1.01324	0.409684	-0.56065	4.4187	0.359308	58.916	2.0085	24.3698		22.4595	1.00039	0.991116	0.468759	6.46892	0.956258	2.7705	11.1798	15.4973	0.947763
2022	36.07	0.845287	0.424426	-0.454445	3.944	0.13458	34	2.6	19.2		48.2977	1.13184	0.568307	-0.608502	5.28102	0.180202	45.526	3.4814	25.7088		24.0336	1.00372	0.994365	0.420365	6.54849	0.839186	2.59756	12.8653	16.1619	0.834457
2023	36.07	1.0267	0.334325	-0.409126	2.329	0.10802	34	1.9	20.2		48.2977	1.37476	0.447661	-0.547819	3.11853	0.144639	45.526	2.5441	27.0478		24.0336	1.00959	0.991996	0.481869	6.34721	0.814664	2.59756	11.7917	16.8214	0.808143
2013	15.28	1.50282	1.76945	-0.245176	0.258	0.21746	51	7.2	33.3		20.4599	2.01228	2.36929	-0.328291	0.345462	0.291179	68.289	9.6408	44.5887		11.8834	1.0212	1.00866	0.707715	6.08013	0.912879	2.87467	19.997	25.0838	0.920788
2014	15.28	1.80829	1.11975	-0.286182	0.524	0.234363	46	1	34.3		20.4599	2.4213	1.49934	-0.383198	0.701636	0.313812	61.594	1.339	45.9277		11.8834	1.02688	1.00406	0.650782	6.11503	0.927419	2.80146	10.4168	25.6912	0.931183
2015	51.86	1.59337	0.66388	-0.262572	0.848	0.139877	57	3.1	35.3		69.4405	2.13352	0.888935	-0.351584	1.13547	0.187295	76.323	4.1509	47.2667		32.3685	1.02299	0.998823	0.683519	6.15731	0.844021	2.95572	13.6344	26.296	0.843028
2016	62.46	1.67445	0.600398	-0.162818	1.025	0.144316	57	3.4	36.3		83.6339	2.24209	0.803933	-0.218014	1.37247	0.19324	76.323	4.5526	48.6057		37.7011	1.02452	0.99782	0.822869	6.18029	0.848026	2.95572	14.0966	26.8981	0.846177
2017	59.88	1.77483	0.594424	-0.20485	1.002	0.0986406	57	4.2	37.3		80.1793	2.3765	0.795933	-0.274295	1.34168	0.13208	76.323	5.6238	49.9447		36.4193	1.02631	0.99772	0.763968	6.17731	0.805941	2.95572	15.332	27.4976	0.804104
2018	60.23	1.65103	0.53005	-0.278614	1.046	0.201276	55	4.2	38.3		80.648	2.21072	0.709737	-0.373065	1.40059	0.269509	73.645	5.6238	51.2837		36.5937	1.02408	0.996577	0.661235	6.18301	0.898778	2.92945	15.332	28.0946	0.895702
2019	59.95	1.32322	0.343312	-0.125759	0.701	0.0710606	55	2.1	39.3		80.273	1.77179	0.459695	-0.168392	0.938639	0.0951502	73.645	2.8119	52.6227		36.4542	1.01731	0.992258	0.874959	6.13816	0.779832	2.92945	12.0981	28.6893	0.773794
2020	69.24	1.2388	0.488006	-0.17302	1.155	0.338226	55	-6.1	40.3		92.7124	1.65875	0.65344	-0.231674	1.54655	0.452885	73.645	-8.1679	53.9617		41.0254	1.0153	0.995753	0.808514	6.19711	1.01391	2.92945	0.0101414	29.2816	1.0096
2021	60.34	1.05381	0.751283	-0.321025	1.359	0.182002	54	1.5	41.3		80.7953	1.41105	1.00597	-0.429853	1.8197	0.243701	72.306	2.0085	55.3007		36.6485	1.01038	1.00006	0.602573	6.22344	0.881827	2.91604	11.1798	29.8717	0.881879
2022	64.61	1.23211	0.565619	-0.103059	1.548	0.0175477	53	2.6	42.3		86.5128	1.6498	0.757363	-0.137996	2.07277	0.0234963	70.967	3.4814	56.6397		38.762	1.01513	0.997225	0.906973	6.24773	0.727422	2.90245	12.8653	30.4595	0.725404
2023	60.59	0.988625	0.394014	-0.0986019	0.693	-0.0559798	53	1.9	43.3		81.13	1.32377	0.527585	-0.132028	0.927927	-0.0749569	70.967	2.5441	57.9787		36.773	1.00845	0.993626	0.9133	6.13712	0.651192	2.90245	11.7917	31.0452	0.647042
2013	55.65	0.936805	1.26077	-0.451457	0.18	0.206233	72	7.2	35		74.5153	1.25438	1.68817	-0.604501	0.24102	0.276146	96.408	9.6408	46.865		34.2959	1.00682	1.00525	0.424403	6.06986	0.903082	3.13349	19.997	26.1148	0.907824
2014	57.65	0.935939	1.2618	-0.433745	0.173	0.145316	72	1	36		77.1933	1.25322	1.68955	-0.580785	0.231647	0.194578	96.408	1.339	48.204		35.3033	1.00679	1.00526	0.448373	6.06893	0.848975	3.13349	10.4168	26.7177	0.85344
2015	60.89	0.887462	1.28252	-0.415161	0.164	0.234526	72	3.1	37		81.5317	1.18831	1.7173	-0.5559	0.219596	0.31403	96.408	4.1509	49.543		36.9222	1.00519	1.00542	0.473635	6.06775	0.927547	3.13349	13.6344	27.318	0.932576
2016	60.89	0.830103	1.33176	-0.487398	0.095	0.158957	88	3.4	38		81.5317	1.11151	1.78322	-0.652626	0.127205	0.212844	117.832	4.5526	50.882		36.9222	1.00318	1.0058	0.375995	6.05865	0.861246	3.2947	14.0966	27.9158	0.866242
2017	60.89	0.905959	1.40402	-0.421517	0.016	0.103985	72	4.2	39		81.5317	1.21308	1.87998	-0.564412	0.021424	0.139236	96.408	5.6238	52.221		36.9222	1.00581	1.00633	0.465003	6.04821	0.810903	3.13349	15.332	28.5112	0.816038
2018	60.89	0.963184	1.35241	-0.389482	0.028	0.0570766	72	4.2	40		81.5317	1.2897	1.81088	-0.521517	0.037492	0.0764256	96.408	5.6238	53.56		36.9222	1.00766	1.00596	0.50866	6.0498	0.766312	3.13349	15.332	29.1042	0.770876
2019	60.89	1.07344	1.16203	-0.339654	-0.08	0.0317022	67	2.1	41		81.5317	1.43734	1.55596	-0.454797	-0.10712	0.0424493	89.713	2.8119	54.899		36.9222	1.01094	1.00443	0.576956	6.03551	0.741466	3.07761	12.0981	29.6949	0.744752
2020	60.89	0.92267	1.02891	-0.385676	-0.034	0.121962	67	-6.1	42		81.5317	1.23545	1.37772	-0.516421	-0.045526	0.163307	89.713	-8.1679	56.238		36.9222	1.00636	1.00321	0.513865	6.0416	0.827603	3.07761	0.0101414	30.2834	0.830259
2021	44.78	0.956913	0.949063	-0.408878	0.067	0.0997808	65	1.5	43		59.9604	1.28131	1.27079	-0.547488	0.089713	0.133606	87.035	2.0085	57.577		28.6978	1.00746	1.0024	0.482174	6.05495	0.806991	3.05438	11.1798	30.8697	0.808927
2022	31.01	1.17863	0.864525	-0.366302	0.129	0.117072	60	2.6	44		41.5224	1.57819	1.1576	-0.490478	0.172731	0.15676	80.34	3.4814	58.916		21.232	1.01378	1.00146	0.540341	6.06313	0.82312	2.99387	12.8653	31.4539	0.824325
2023	43.66	1.1591	0.665563	-0.325648	0.137	0.0800446	59	1.9	45		58.4607	1.55204	0.891189	-0.436043	0.183443	0.10718	79.001	2.5441	60.255		28.1079	1.01327	0.998849	0.596291	6.06419	0.788383	2.98132	11.7917	32.036	0.787476
2013	35.97	1.25715	0.447202	-0.265457	1.807	0.0793482	53	7.2	35.9		48.1638	1.68332	0.598803	-0.355447	2.41957	0.106247	70.967	9.6408	48.0701		23.979	1.01575	0.994885	0.679577	6.28089	0.787673	2.90245	19.997	26.6575	0.783644
2014	35.97	1.35224	0.409434	-0.240857	-0.384	0.0497537	52	1	36.9		48.1638	1.81065	0.548232	-0.322508	-0.514176	0.0666202	69.628	1.339	49.4091		23.979	1.01797	0.994007	0.713745	5.99511	0.759204	2.88866	10.4168	27.2581	0.754654
2015	29.31	1.28794	0.235078	-0.181228	2.559	0.089183	52	3.1	37.9		39.2461	1.72455	0.31477	-0.242664	3.4265	0.119416	69.628	4.1509	50.7481		20.2728	1.01648	0.988508	0.796998	6.37624	0.797017	2.88866	13.6344	27.8561	0.787858
2016	18.8	1.23601	0.150666	-0.203333	4.256	0.176498	95	3.4	38.9		25.1732	1.65502	0.201742	-0.272262	5.69878	0.236331	127.205	4.5526	52.0871		14.0854	1.01523	0.984118	0.766057	6.58673	0.876926	3.35835	14.0966	28.4517	0.862998
2017	41.02	1.1586	0.172572	-0.247692	1.585	0.104163	50	4.2	39.9		54.9258	1.55136	0.231075	-0.331659	2.12231	0.139474	66.95	5.6238	53.4261		26.7065	1.01326	0.985458	0.704181	6.25248	0.811112	2.86047	15.332	29.045	0.799317
2018	24.91	1.14715	0.197927	-0.207948	3.011	0.193582	50	4.2	40.9		33.3545	1.53603	0.265024	-0.278442	4.03173	0.259206	66.95	5.6238	54.7651		17.7413	1.01296	0.986808	0.759689	6.43292	0.892036	2.86047	15.332	29.6359	0.880267
2019	24.91	1.23347	0.144865	-0.295852	0.695	0.0627369	50	2.1	41.9		33.3545	1.65161	0.193974	-0.396146	0.930605	0.0840048	66.95	2.8119	56.1041		17.7413	1.01517	0.983735	0.637444	6.13738	0.771796	2.86047	12.0981	30.2246	0.759242
2020	77.77	1.01429	0.239353	-0.18384	1.157	0.26854	50	-6.1	42.9		104.134	1.35814	0.320493	-0.246162	1.54922	0.359575	66.95	-8.1679	57.4431		45.1259	1.00922	0.988686	0.793335	6.19737	0.956446	2.86047	0.0101414	30.8111	0.945625
2021	77.77	1.11432	0.176433	-0.316526	0.418	-0.00836632	49	1.5	43.9		104.134	1.49207	0.236243	-0.423828	0.559702	-0.0112025	65.611	2.0085	58.7821		45.1259	1.01208	0.985673	0.608858	6.10115	0.701175	2.84606	11.1798	31.3955	0.691129
2022	77.77	1.23742	0.183554	-0.316233	-0.577	-0.0492756	49	2.6	44.9		104.134	1.65691	0.245779	-0.423435	-0.772603	-0.0659801	65.611	3.4814	60.1211		45.1259	1.01526	0.986066	0.60927	5.96933	0.658389	2.84606	12.8653	31.9779	0.649215
2023	77.77	1.10926	0.140331	-0.287923	0.304	0.109295	49	1.9	45.9		104.134	1.48529	0.187904	-0.385529	0.407056	0.146346	65.611	2.5441	61.4601		45.1259	1.01194	0.983421	0.648403	6.08618	0.815845	2.84606	11.7917	32.5582	0.802319
2013	53.88	0.85778	0.135515	-0.195882	1.856	0.112175	40	7.2	56		72.1453	1.14857	0.181455	-0.262286	2.48518	0.150202	53.56	9.6408	74.984		33.3988	1.00416	0.98308	0.776502	6.28714	0.818552	2.70527	19.997	38.3168	0.804702
2014	55.85	0.766401	0.143793	-0.235516	1.791	0.251155	40	1	57		74.7832	1.02621	0.192539	-0.315355	2.39815	0.336296	53.56	1.339	76.323		34.3969	1.00078	0.983658	0.721131	6.27883	0.941751	2.70527	10.4168	38.8777	0.926361
2015	56.15	0.716682	0.123441	-0.200629	1.959	0.220768	39	3.1	58		75.1848	0.959637	0.165287	-0.268642	2.6231	0.295609	52.221	4.1509	77.662		34.5483	0.998764	0.982161	0.76992	6.30026	0.915722	2.6882	13.6344	39.437	0.899386
2016	57.53	0.694296	0.1102	-0.212306	2.086	0.167204	82	3.4	59		77.0327	0.929662	0.147558	-0.284277	2.79315	0.223886	109.798	4.5526	79.001		35.2431	0.997816	0.981049	0.753533	6.31642	0.868675	3.23704	14.0966	39.9949	0.852213
2017	63.42	0.683886	0.111217	-0.183958	1.892	0.0981172	40	4.2	60		84.9194	0.915723	0.148919	-0.24632	2.53339	0.131379	53.56	5.6238	80.34		38.1756	0.997361	0.981135	0.793231	6.29173	0.805451	2.70527	15.332	40.5512	0.790256
2018	62.5	0.646276	0.104066	-0.143244	2.24	0.172334	40	4.2	61		83.6875	0.865363	0.139344	-0.191804	2.99936	0.230755	53.56	5.6238	81.679		37.7209	0.995672	0.980482	0.850362	6.33595	0.873272	2.70527	15.332	41.1061	0.856228
2019	63.72	0.642568	0.105504	-0.133743	2.197	0.0734225	41	2.1	62		85.3211	0.860399	0.141269	-0.179082	2.94178	0.0983128	54.899	2.8119	83.018		38.3236	0.995499	0.980622	0.863707	6.3305	0.782047	2.72202	12.0981	41.6596	0.766892
2020	66.36	0.508924	0.0868963	-0.0991093	2.11	0.17596	41	-6.1	63		88.856	0.681449	0.116354	-0.132707	2.82529	0.23561	54.899	-8.1679	84.357		39.6208	0.988558	0.978722	0.912561	6.31946	0.876462	2.72202	0.0101414	42.2116	0.857813
2021	64.86	0.627018	0.0967957	-0.158337	2.467	0.0395022	41	1.5	64		86.8475	0.839577	0.12961	-0.212013	3.30331	0.0528934	54.899	2.0085	85.696		38.8849	0.994769	0.979774	0.829161	6.36464	0.749196	2.72202	11.1798	42.7623	0.734043
2022	77.02	0.61031	0.0915018	-0.0645076	2.077	0.166182	41	2.6	65		103.13	0.817205	0.122521	-0.0863756	2.7811	0.222517	54.899	3.4814	87.035		44.7688	0.993962	0.979222	0.961459	6.31527	0.86774	2.72202	12.8653	43.3117	0.84971
2023	76.35	0.490766	0.0819115	-0.0779451	2.096	0.104144	41	1.9	66		102.233	0.657136	0.109679	-0.104368	2.80654	0.139449	54.899	2.5441	88.374		44.4492	0.987481	0.978142	0.942432	6.31768	0.811043	2.72202	11.7917	43.8597	0.793315
2013	28.26	1.21166	0.170255	-0.266404	16.276	0.294081	60	7.2	30.3		37.8401	1.62241	0.227972	-0.356715	21.7936	0.393775	80.34	9.6408	40.5717		19.6753	1.01462	0.985325	0.678229	7.92985	0.977759	2.99387	19.997	23.2441	0.96341
2014	28.11	1.2056	0.170343	-0.300256	16.366	0.128578	60	1	31.3		37.6393	1.6143	0.22809	-0.402042	21.9141	0.172165	80.34	1.339	41.9107		19.5896	1.01447	0.985329	0.631349	7.93911	0.833715	2.99387	10.4168	23.8603	0.821484
2015	28.97	1.16149	0.206827	-0.201969	16.054	0.199537	46	3.1	32.3		38.7908	1.55523	0.276942	-0.270436	21.4963	0.26718	61.594	4.1509	43.2497		20.0797	1.01334	0.987241	0.768041	7.90696	0.897276	2.80146	13.6344	24.4735	0.885827
2016	28.25	1.18478	0.136391	-0.254524	18.229	0.0936148	46	3.4	33.3		37.8267	1.58642	0.182627	-0.340808	24.4086	0.12535	61.594	4.5526	44.5887		19.6696	1.01394	0.983139	0.694728	8.12864	0.801241	2.80146	14.0966	25.0838	0.787731
2017	29.57	1.11673	0.18888	-0.290629	19.714	0.201769	47	4.2	34.3		39.5942	1.49529	0.25291	-0.389153	26.397	0.270168	62.933	5.6238	45.9277		20.4201	1.01214	0.986346	0.644576	8.27684	0.899235	2.81656	15.332	25.6912	0.886958
2018	29.55	1.16745	0.138874	-0.232099	15.806	0.141714	47	4.2	35.3		39.5675	1.56321	0.185952	-0.31078	21.1642	0.189755	62.933	5.6238	47.2667		20.4088	1.01349	0.983321	0.725918	7.88132	0.84572	2.81656	15.332	26.296	0.831614
2019	29.06	1.05841	0.120593	-0.289199	18.927	0.110021	62	2.1	36.3		38.9113	1.41721	0.161475	-0.387237	25.3433	0.147318	83.018	2.8119	48.6057		20.1308	1.01052	0.981933	0.646644	8.19862	0.81654	3.01851	12.0981	26.8981	0.801787
2020	29.01	0.936771	0.190254	-0.162626	21.821	0.25096	47	-6.1	37.3		38.8444	1.25434	0.25475	-0.217756	29.2183	0.336036	62.933	-8.1679	49.9447		20.1025	1.00682	0.986416	0.823079	8.48302	0.94156	2.81656	0.0101414	27.4976	0.928771
2021	27.6	0.905052	0.175522	-0.202284	14.673	0.100539	45	1.5	38.3		36.9564	1.21186	0.235024	-0.270858	19.6471	0.134622	60.255	2.0085	51.2837		19.2977	1.00578	0.985623	0.767518	7.76317	0.807691	2.78611	11.1798	28.0946	0.796078
2022	26.8	0.931217	0.158179	-0.136313	14.253	0.0834858	45	2.6	39.3		35.8852	1.2469	0.211801	-0.182523	19.0848	0.111787	60.255	3.4814	52.6227		18.8378	1.00664	0.984599	0.860133	7.71896	0.791646	2.78611	12.8653	28.6893	0.779453
2023	35.7	0.808762	0.182049	-0.273203	18.709	0.123631	57	1.9	40.3		47.8023	1.08293	0.243764	-0.365818	25.0514	0.165542	76.323	2.5441	53.9617		23.8313	1.00239	0.985985	0.668797	8.17682	0.829116	2.95572	11.7917	29.2816	0.817496
2013	59.22	0.369646	0.148329	-0.563166	0.574	0.0145605	60	7.2	31		79.2956	0.494956	0.198612	-0.75408	0.768586	0.0194965	80.34	9.6408	41.509		36.0898	0.979125	0.983965	0.275051	6.12158	0.724428	2.99387	19.997	23.6758	0.712812
2014	54.78	0.304063	0.196033	-0.459526	0.73	0.129928	60	1	32		73.3504	0.407141	0.262489	-0.615305	0.97747	0.173974	80.34	1.339	42.848		33.8556	0.973399	0.986714	0.413505	6.14195	0.834948	2.99387	10.4168	24.2899	0.823855
2015	78.37	0.28626	0.16163	-0.55542	0.383	-0.0583649	46	3.1	33		104.937	0.383302	0.216422	-0.743707	0.512837	-0.0781506	61.594	4.1509	44.187		45.4112	0.971642	0.98481	0.285309	6.09655	0.648621	2.80146	13.6344	24.901	0.638769
2016	94.95	0.290163	0.15314	-0.559219	0.316	0.0746613	48	3.4	34		127.138	0.388528	0.205054	-0.748794	0.423124	0.0999714	64.272	4.5526	45.526		53.1503	0.972035	0.984282	0.280276	6.08775	0.783259	2.83143	14.0966	25.5093	0.770948
2017	76.27	0.26231	0.156223	-0.574431	0.446	-0.0269742	47	4.2	35		102.126	0.351233	0.209182	-0.769164	0.597194	-0.0361185	62.933	5.6238	46.865		44.4109	0.969096	0.984477	0.260196	6.10482	0.681947	2.81656	15.332	26.1148	0.671361
2018	76.27	0.298356	0.159436	-0.643685	0.15	-0.0396435	47	4.2	36		102.126	0.399498	0.213485	-0.861894	0.20085	-0.0530827	62.933	5.6238	48.204		44.4109	0.972849	0.984677	0.170158	6.06591	0.668618	2.81656	15.332	26.7177	0.658373
2019	62.25	0.31358	0.157345	-0.516017	0.964	0.0727963	47	2.1	37		83.3528	0.419884	0.210685	-0.690947	1.2908	0.0974742	62.933	2.8119	49.543		37.5971	0.974304	0.984547	0.337698	6.17238	0.781475	2.81656	12.0981	27.318	0.7694
2020	62.25	0.234966	0.155226	-0.557651	-0.103	0.0805024	47	-6.1	38		83.3528	0.31462	0.207847	-0.746694	-0.137917	0.107793	62.933	-8.1679	50.882		37.5971	0.965901	0.984411	0.282348	6.03246	0.788809	2.81656	0.0101414	27.9158	0.776512
2021	62.25	0.221646	0.183836	-0.536415	0.777	-0.173598	46	1.5	39		83.3528	0.296784	0.246157	-0.71826	1.0404	-0.232448	61.594	2.0085	52.221		37.5971	0.964215	0.986082	0.310449	6.14807	0.515615	2.80146	11.1798	28.5112	0.508438
2022	62.78	0.256913	0.152048	-0.522966	0.796	0.108113	46	2.6	40		84.0624	0.344006	0.203592	-0.700251	1.06584	0.144764	61.594	3.4814	53.56		37.8594	0.968494	0.98421	0.328335	6.15054	0.814803	2.80146	12.8653	29.1042	0.801937
2023	68.83	0.201236	0.148212	-0.551147	0.32	0.0772229	46	1.9	41		92.1634	0.269455	0.198456	-0.737986	0.42848	0.103402	61.594	2.5441	54.899		40.8261	0.961428	0.98396	0.29094	6.08828	0.785682	2.80146	11.7917	29.6949	0.77308
2013	52.02	1.3567	0.778938	-0.308079	0.615	0.274336	71	7.2	30.7		69.6548	1.81662	1.043	-0.412518	0.823485	0.367336	95.069	9.6408	41.1073		32.4504	1.01807	1.00042	0.62051	6.12694	0.961271	3.12255	19.997	23.491	0.961676
2014	64.52	1.35678	0.785684	-0.331342	0.465	0.188697	26	1	31.7		86.3923	1.81672	1.05203	-0.443667	0.622635	0.252666	34.814	1.339	42.4463		38.7177	1.01807	1.00051	0.588368	6.10731	0.887764	2.42906	10.4168	24.1059	0.888214
2015	49.32	1.37065	0.505352	-0.353101	0.507	0.0664325	82	3.1	32.7		66.0395	1.8353	0.676666	-0.472802	0.678873	0.0889531	109.798	4.1509	43.7853		31.0627	1.01838	0.996102	0.558478	6.11281	0.77539	3.23704	13.6344	24.718	0.772368
2016	48.22	1.21147	0.244819	-0.36905	0.436	0.218063	31	3.4	33.7		64.5666	1.62216	0.327812	-0.494157	0.583804	0.291986	41.509	4.5526	45.1243		30.4934	1.01462	0.988908	0.536554	6.10351	0.913397	2.53826	14.0966	25.3271	0.903266
2017	30.72	1.24842	0.191983	-0.228888	0.423	0.155334	31	4.2	34.7		41.1341	1.67163	0.257066	-0.306481	0.566397	0.207993	41.509	5.6238	46.4633		21.0691	1.01553	0.986509	0.730395	6.1018	0.85802	2.53826	15.332	25.9334	0.846445
2018	30.72	0.604742	3.0094	-0.268708	0.124	1.1541	31	4.2	35.7		41.1341	0.809749	4.02959	-0.359799	0.166036	1.54534	41.509	5.6238	47.8023		21.0691	0.993687	1.01403	0.675015	6.06247	1.57934	2.53826	15.332	26.5371	1.60151
2019	23.46	0.857704	1.45003	-0.247659	0.533	0.294656	23	2.1	36.7		31.4129	1.14847	1.94159	-0.331616	0.713687	0.394544	30.797	2.8119	49.1413		16.89	1.00416	1.00666	0.704285	6.11622	0.978193	2.35574	12.0981	27.1382	0.984705
2020	29.61	0.844787	1.2581	-0.190941	0.986	0.141656	23	-6.1	37.7		39.6478	1.13117	1.6846	-0.25567	1.32025	0.189677	30.797	-8.1679	50.4803		20.4428	1.00371	1.00523	0.7834	6.17523	0.845652	2.35574	0.0101414	27.7367	0.850074
2021	30.11	0.729844	2.17164	-0.244998	0.468	0.336623	24	1.5	38.7		40.3173	0.977261	2.90782	-0.328053	0.626652	0.450738	32.136	2.0085	51.8193		20.7254	0.999311	1.01073	0.707922	6.10771	1.01258	2.38094	11.1798	28.3328	1.02344
2022	30.01	0.946197	2.18043	-0.238699	0.976	0.234052	24	2.6	39.7		40.1834	1.26696	2.9196	-0.319618	1.30686	0.313396	32.136	3.4814	53.1583		20.6689	1.00712	1.01077	0.716761	6.17394	0.927163	2.38094	12.8653	28.9265	0.93715
2023	29.98	0.910353	1.93146	-0.242936	1.501	0.161919	24	1.9	40.7		40.1432	1.21896	2.58622	-0.325291	2.00984	0.216809	32.136	2.5441	54.4973		20.652	1.00596	1.00955	0.710833	6.24169	0.863927	2.38094	11.7917	29.5179	0.872175
2013	32.47	1.55469	0.266575	-0.153676	1.232	0.0683823	44	7.2	35.6		43.4773	2.08173	0.356944	-0.205772	1.64965	0.0915639	58.916	9.6408	47.6684		22.0483	1.02224	0.98975	0.835665	6.20706	0.777255	2.7705	19.997	26.4769	0.769288
2014	34.99	1.76369	0.283862	-0.192656	1.334	0.175081	44	1	36.6		46.8516	2.36159	0.380091	-0.257966	1.78623	0.234433	58.916	1.339	49.0074		23.442	1.02612	0.990373	0.780996	6.22021	0.875665	2.7705	10.4168	27.0782	0.867235
2015	34.79	1.65175	0.271907	-0.0737301	2.683	0.312752	44	3.1	37.6		46.5838	2.21169	0.364083	-0.0987245	3.59254	0.418775	58.916	4.1509	50.3464		23.332	1.0241	0.989948	0.948455	6.39183	0.993153	2.7705	13.6344	27.677	0.983169
2016	35.01	1.51115	0.318814	-0.0578177	3.6	0.382677	44	3.4	38.6		46.8784	2.02343	0.426891	-0.0774179	4.8204	0.512405	58.916	4.5526	51.6854		23.453	1.02137	0.991524	0.97098	6.5061	1.04949	2.7705	14.0966	28.2733	1.04059
2017	36.11	1.47864	0.297981	-0.126562	3.077	0.101306	44	4.2	39.6		48.3513	1.9799	0.398997	-0.169466	4.1201	0.135649	58.916	5.6238	53.0244		24.0555	1.0207	0.990854	0.873802	6.44116	0.80839	2.7705	15.332	28.8672	0.800996
2018	38.7	1.48281	0.236421	-0.263843	2.871	0.219004	44	4.2	40.6		51.8193	1.98549	0.316567	-0.353286	3.84427	0.293246	58.916	5.6238	54.3634		25.4614	1.02079	0.988565	0.681755	6.41542	0.914172	2.7705	15.332	29.4589	0.903718
2019	40.85	1.37582	0.216243	-0.205462	2.72	0.166721	44	2.1	41.6		54.6981	1.84222	0.289549	-0.275113	3.64208	0.22324	58.916	2.8119	55.7024		26.6157	1.0185	0.987681	0.763133	6.39648	0.868207	2.7705	12.0981	30.0482	0.857511
2020	34.93	1.2788	0.241129	-0.143523	3.867	0.116951	44	-6.1	42.6		46.7713	1.71232	0.322872	-0.192177	5.17791	0.156597	58.916	-8.1679	57.0414		23.409	1.01627	0.98876	0.849942	6.53903	0.822982	2.7705	0.0101414	30.6354	0.813731
2021	41.14	1.27486	0.275103	-0.2311	4.254	0.245437	44	1.5	43.6		55.0865	1.70704	0.368363	-0.309443	5.69611	0.32864	58.916	2.0085	58.3804		26.7705	1.01617	0.990064	0.727376	6.58648	0.936862	2.7705	11.1798	31.2204	0.927553
2022	43.42	1.34957	0.199822	-0.127037	4.03	0.218927	44	2.6	44.6		58.1394	1.80708	0.267562	-0.170103	5.39617	0.293143	58.916	3.4814	59.7194		27.9812	1.01791	0.986904	0.873171	6.55906	0.914108	2.7705	12.8653	31.8034	0.902136
2023	51.4	1.08137	0.193314	-0.100515	3.21	-0.0245365	44	1.9	45.6		68.8246	1.44795	0.258848	-0.134589	4.29819	-0.0328544	58.916	2.5441	61.0584		32.1329	1.01117	0.986574	0.910558	6.45773	0.684437	2.7705	11.7917	32.3843	0.675248
2013	60.32	0.954178	0.19566	-0.321241	0.332	0.136259	41	7.2	23.7		80.7685	1.27764	0.261989	-0.430142	0.444548	0.18245	54.899	9.6408	31.7343		36.6386	1.00738	0.986695	0.602367	6.08985	0.840754	2.72202	19.997	19.0927	0.829568
2014	65.19	0.933455	0.166107	-0.462612	0.307	0.0457165	40	1	24.7		87.2894	1.2499	0.222417	-0.619437	0.411073	0.0612144	53.56	1.339	33.0733		39.0471	1.00671	0.98508	0.409372	6.08658	0.755269	2.70527	10.4168	19.732	0.744
2015	59.45	0.726205	0.296501	-0.477921	0.252	0.551886	46	3.1	25.7		79.6035	0.972388	0.397015	-0.639936	0.337428	0.738975	61.594	4.1509	34.4123		36.2047	0.999161	0.990804	0.388744	6.07934	1.17851	2.80146	13.6344	20.3674	1.16767
2016	50.92	0.576024	0.574134	-0.635605	0.295	0.448017	74	3.4	26.7		68.1819	0.771296	0.768765	-0.851076	0.395005	0.599894	99.086	4.5526	35.7513		31.8866	0.99224	0.997374	0.180531	6.085	1.10045	3.15503	14.0966	20.999	1.09756
2017	51.54	0.694742	0.62448	-0.56766	0.485	0.140351	45	4.2	27.7		69.0121	0.93026	0.836179	-0.760097	0.649415	0.187929	60.255	5.6238	37.0903		32.2047	0.997835	0.998213	0.269143	6.10993	0.844429	2.78611	15.332	21.6271	0.84292
2018	50.18	1.06396	0.306239	-0.269316	1.196	0.0594908	36	4.2	28.7		67.191	1.42464	0.410055	-0.360614	1.60144	0.0796581	48.204	5.6238	38.4293		31.5061	1.01067	0.991126	0.674186	6.20241	0.768696	2.63494	15.332	22.2516	0.761875
2019	50.46	0.993594	0.0876498	-0.199129	1.328	0.222922	35	2.1	29.7		67.5659	1.33042	0.117363	-0.266633	1.77819	0.298492	46.865	2.8119	39.7683		31.6502	1.0086	0.978806	0.772009	6.21944	0.917592	2.61645	12.0981	22.8729	0.898145
2020	51.41	0.92433	0.117383	-0.163723	1.556	0.0675135	45	-6.1	30.7		68.838	1.23768	0.157175	-0.219225	2.08348	0.0904006	60.255	-8.1679	41.1073		32.138	1.00642	0.981668	0.821611	6.24876	0.776394	2.78611	0.0101414	23.491	0.762161
2021	50.3	1.08623	0.0970963	-0.245593	1.411	0.0449438	45	1.5	31.7		67.3517	1.45447	0.130012	-0.328849	1.88933	0.0601797	60.255	2.0085	42.4463		31.5679	1.0113	0.979805	0.707195	6.23013	0.754539	2.78611	11.1798	24.1059	0.739301
2022	61.57	1.08961	0.105846	-0.071806	1.137	0.345577	45	2.6	32.7		82.4422	1.45898	0.141727	-0.0961483	1.52244	0.462727	60.255	3.4814	43.7853		37.26	1.0114	0.980649	0.951203	6.19478	1.01982	2.78611	12.8653	24.718	1.00009
2023	60.08	0.815794	0.0869774	-0.0841278	1.348	0.245013	44	1.9	33.7		80.4471	1.09235	0.116463	-0.112647	1.80497	0.328072	58.916	2.5441	45.1243		36.519	1.00265	0.978731	0.933771	6.22202	0.936544	2.7705	11.7917	25.3271	0.916624
2013	37.5	1.21966	2.08723	-0.480881	0.275	0.0720949	36	7.2	11.3		50.2125	1.63312	2.7948	-0.6439	0.368225	0.0965351	48.204	9.6408	15.1307		24.8122	1.01482	1.01033	0.384725	6.08236	0.780761	2.63494	19.997	10.7401	0.788827
2014	37.5	1.25478	2.28134	-0.411339	0.279	0.197878	36	1	12.3		50.2125	1.68015	3.05471	-0.550783	0.373581	0.264958	48.204	1.339	16.4697		24.8122	1.01569	1.01123	0.478819	6.08289	0.895836	2.63494	10.4168	11.4513	0.905896
2015	40.05	1.07191	2.3229	-0.457419	1.198	0.186725	36	3.1	13.3		53.6269	1.43528	3.11036	-0.612484	1.60412	0.250025	48.204	4.1509	17.8087		26.1875	1.0109	1.01141	0.416329	6.20267	0.885985	2.63494	13.6344	12.1542	0.896096
2016	20.98	0.994037	2.41579	-0.458323	3.146	0.288193	36	3.4	14.3		28.0922	1.33102	3.23474	-0.613695	4.21249	0.38589	48.204	4.5526	19.1477		15.4113	1.00861	1.01181	0.415119	6.44976	0.972863	2.63494	14.0966	12.8494	0.984351
2017	25.14	1.02357	1.71866	-0.456432	3.978	0.216872	37	4.2	15.3		33.6625	1.37056	2.30128	-0.611162	5.32654	0.290392	49.543	5.6238	20.4867		17.8756	1.0095	1.00837	0.417641	6.55267	0.912362	2.65305	15.332	13.5375	0.919998
2018	30.36	0.922147	1.84282	-0.47603	4.611	0.295568	38	4.2	16.3		40.652	1.23476	2.46753	-0.637404	6.17413	0.395766	50.882	5.6238	21.8257		20.8664	1.00635	1.00907	0.391256	6.62997	0.978997	2.6708	15.332	14.219	0.987879
2019	30.36	0.932442	2.20204	-0.475018	0.761	0.147264	38	2.1	17.3		40.652	1.24854	2.94853	-0.63605	1.01898	0.197186	50.882	2.8119	23.1647		20.8664	1.00668	1.01087	0.392663	6.14599	0.850735	2.6708	12.0981	14.8944	0.859984
2020	30.36	0.73578	2.95173	-0.538127	0.297	0.368771	38	-6.1	18.3		40.652	0.985209	3.95237	-0.720552	0.397683	0.493784	50.882	-8.1679	24.5037		20.8664	0.999553	1.01384	0.308168	6.08526	1.03845	2.6708	0.0101414	15.564	1.05282
2021	21.99	0.8682	2.66274	-0.515055	4.549	0.0911387	38	1.5	19.3		29.4446	1.16252	3.56541	-0.689659	6.09111	0.122035	50.882	2.0085	25.8427		16.0171	1.00453	1.01279	0.338894	6.62244	0.798849	2.6708	11.1798	16.2281	0.809069
2022	29.69	1.05963	2.533	-0.430502	5.389	0.251212	35	2.6	20.3		39.7549	1.41884	3.39168	-0.576443	7.21587	0.336373	46.865	3.4814	27.1817		20.488	1.01055	1.01229	0.452831	6.72387	0.941814	2.61645	12.8653	16.8871	0.953387
2023	29.69	0.928301	2.81093	-0.499228	-2.057	0.0896038	35	1.9	21.3		39.7549	1.243	3.76384	-0.668467	-2.75432	0.119979	46.865	2.5441	28.5207		20.488	1.00655	1.01334	0.360068	5.76814	0.79744	2.61645	11.7917	17.5412	0.80808
2013	11.7	0.553432	0.534074	-0.124225	3.12	0.0183698	55	7.2	36.3		15.6663	0.741046	0.715126	-0.166337	4.17768	0.0245971	73.645	9.6408	48.6057		9.54712	0.991048	0.996652	0.877169	6.44652	0.728244	2.92945	19.997	26.8981	0.725807
2014	17.85	0.489517	0.367455	-0.0137455	3.759	0.0574986	55	1	37.3		23.9012	0.655463	0.492022	-0.0184052	5.0333	0.0769906	73.645	1.339	49.9447		13.4991	0.987409	0.992932	1.03353	6.52573	0.766746	2.92945	10.4168	27.4976	0.761327
2015	19.41	0.434315	0.276751	0.00652992	3.362	0.0450633	36	3.1	38.3		25.99	0.581548	0.37057	0.00874357	4.50172	0.0603398	48.204	4.1509	51.2837		14.4591	0.983867	0.990123	1.06233	6.47662	0.754612	2.63494	13.6344	28.0946	0.747159
2016	10.47	0.279423	0.382735	-0.0537089	3.091	0.104912	30	3.4	39.3		14.0193	0.374148	0.512482	-0.0719162	4.13885	0.140477	40.17	4.5526	52.6227		8.71597	0.970934	0.993338	0.976801	6.4429	0.811809	2.51753	14.0966	28.6893	0.806401
2017	13.15	0.264075	0.329728	-0.015876	7.642	0.186352	22	4.2	40.3		17.6078	0.353597	0.441506	-0.021258	10.2326	0.249525	29.458	5.6238	53.9617		10.507	0.969294	0.991858	1.03045	6.98918	0.885656	2.3297	15.332	29.2816	0.878444
2018	11.47	0.407679	0.0995142	0.0159798	7.606	-0.217381	27	4.2	41.3		15.3583	0.545883	0.13325	0.0213969	10.1844	-0.291073	36.153	5.6238	55.3007		9.39294	0.982004	0.980043	1.07584	6.98501	0.458906	2.45209	15.332	29.8717	0.449747
2019	15.04	0.432555	0.0761293	-0.00255818	9.589	0.0477872	27	2.1	42.3		20.1386	0.579191	0.101937	-0.0034254	12.8397	0.0639871	36.153	2.8119	56.6397		11.7302	0.98375	0.977421	1.04946	7.21119	0.757311	2.45209	12.0981	30.4595	0.740212
2020	23.16	0.349962	0.0659354	0.0230399	7.981	0.0103647	23	-6.1	43.3		31.0112	0.468599	0.0882876	0.0308504	10.6866	0.0138784	30.797	-8.1679	57.9787		16.7126	0.977516	0.976022	1.08596	7.0283	0.720222	2.35574	0.0101414	31.0452	0.702953
2021	11.55	0.230457	0.0706607	-0.0317629	3.455	0.00550553	22	1.5	44.3		15.4655	0.308581	0.0946147	-0.0425305	4.62624	0.00737191	29.458	2.0085	59.3177		9.44666	0.965344	0.976695	1.00795	6.48815	0.715321	2.3297	11.1798	31.6287	0.69865
2022	10.37	0.37231	0.108595	-0.0240168	14.291	0.00861672	21	2.6	45.3		13.8854	0.498523	0.145408	-0.0321585	19.1356	0.0115378	28.119	3.4814	60.6567		8.64765	0.979332	0.980902	1.01888	7.72297	0.718415	2.30277	12.8653	32.2103	0.704695
2023	10.37	0.416179	0.0964556	-0.0103555	13.497	0.015204	16	1.9	46.3		13.8854	0.557264	0.129154	-0.0138661	18.0725	0.0203581	21.424	2.5441	61.9957		8.64765	0.982613	0.979744	1.03831	7.63877	0.725102	2.15142	11.7917	32.7898	0.710415
2013	91.48	2.47219	2.20071	-0.13233	0.159	-0.00647889	38	7.2	19.6		122.492	3.31026	2.94675	-0.17719	0.212901	-0.00867523	50.882	9.6408	26.2444		51.5522	1.03656	1.01087	0.865704	6.06709	0.703087	2.6708	19.997	16.4263	0.710726
2014	96.62	3.12607	2.00097	-0.0178964	0.108	-0.00706224	38	1	20.6		129.374	4.18581	2.6793	-0.0239633	0.144612	-0.00945634	50.882	1.339	27.5834		53.9157	1.04389	1.0099	1.02758	6.06036	0.702475	2.6708	10.4168	17.0838	0.709433
2015	88.27	2.65425	2.25473	-0.0872147	0.18	0.0124194	38	3.1	21.6		118.194	3.55405	3.01909	-0.11678	0.24102	0.0166296	50.882	4.1509	28.9224		50.0641	1.03878	1.01111	0.929337	6.06986	0.722252	2.6708	13.6344	17.7365	0.730277
2016	90.76	2.93186	2.14737	-0.0403477	0.21	0.0183515	38	3.4	22.6		121.528	3.92576	2.87533	-0.0540256	0.28119	0.0245726	50.882	4.5526	30.2614		51.2193	1.04188	1.01062	0.995761	6.07381	0.728244	2.6708	14.0966	18.3847	0.735977
2017	89.36	3.01084	1.78407	0.0329492	0.203	-0.00747642	40	4.2	23.6		119.653	4.03151	2.38887	0.044119	0.271817	-0.0100109	53.56	5.6238	31.6004		50.5705	1.04271	1.00875	1.10002	6.07289	0.702093	2.70527	15.332	19.0285	0.708234
2018	93.19	2.89289	1.806	-0.0544937	0.195	-0.00550382	27	4.2	24.6		124.781	3.87358	2.41824	-0.0729671	0.261105	-0.00736962	36.153	5.6238	32.9394		52.3411	1.04146	1.00887	0.975637	6.07184	0.70408	2.45209	15.332	19.6682	0.710324
2019	87.12	3.05472	1.47412	0.0921332	0.261	0.0698561	50	2.1	25.6		116.654	4.09027	1.97385	0.123366	0.349479	0.0935373	66.95	2.8119	34.2784		49.5287	1.04316	1.00682	1.18471	6.08053	0.778615	2.86047	12.0981	20.304	0.783928
2020	85.27	2.48053	1.77959	-0.0892458	0.309	0.169439	38	-6.1	26.6		114.177	3.32143	2.38288	-0.1195	0.413751	0.226879	50.882	-8.1679	35.6174		48.6646	1.03667	1.00872	0.926487	6.08684	0.870676	2.6708	0.0101414	20.936	0.878269
2021	85.27	2.76426	2.28209	-0.189769	0.43	0.00550934	39	1.5	27.6		114.177	3.70134	3.05572	-0.254101	0.57577	0.00737701	52.221	2.0085	36.9564		48.6646	1.04004	1.01123	0.785073	6.10273	0.715321	2.6882	11.1798	21.5644	0.723356
2022	94.27	3.01432	2.18438	-0.108368	0.371	0.00297193	36	2.6	28.6		126.228	4.03617	2.92489	-0.145104	0.496769	0.00397941	48.204	3.4814	38.2954		52.838	1.04275	1.01079	0.899491	6.09498	0.712748	2.63494	12.8653	22.1893	0.720439
2023	94.27	2.77558	2.03039	0.021753	0.423	0.0237191	37	1.9	29.6		126.228	3.7165	2.71869	0.0291273	0.566397	0.0317599	49.543	2.5441	39.6344		52.838	1.04017	1.01005	1.08404	6.1018	0.733611	2.65305	11.7917	22.8109	0.740985
2013	66.13	1.07457	1.75809	-0.286594	0.444	0.153412	33	7.2	10.5		88.5481	1.43885	2.35408	-0.383749	0.594516	0.205419	44.187	9.6408	14.0595		39.5082	1.01098	1.0086	0.650264	6.10456	0.85627	2.57824	19.997	10.1646	0.863633
2014	66.13	1.17356	0.477418	-0.300621	0.45	0.30566	33	1	11.5		88.5481	1.5714	0.639262	-0.402532	0.60255	0.409278	44.187	1.339	15.3985		39.5082	1.01365	0.995536	0.630833	6.10535	0.987322	2.57824	10.4168	10.883	0.982914
2015	66.13	0.916687	0.616569	-0.33111	0.32	0.273764	33	3.1	12.5		88.5481	1.22744	0.825585	-0.443357	0.42848	0.36657	44.187	4.1509	16.7375		39.5082	1.00617	0.998085	0.588676	6.08828	0.960833	2.57824	13.6344	11.5925	0.958994
2016	75	0.844536	0.619233	-0.288515	0.225	0.182478	33	3.4	13.5		100.425	1.13083	0.829153	-0.386321	0.301275	0.244338	44.187	4.5526	18.0765		43.8037	1.00369	0.998129	0.647575	6.07579	0.882223	2.57824	14.0966	12.2938	0.880572
2017	75	0.930091	0.689462	-0.550185	0.238	0.199735	26	4.2	14.5		100.425	1.24539	0.92319	-0.736698	0.318682	0.267446	34.814	5.6238	19.4155		43.8037	1.00661	0.999201	0.292225	6.0775	0.897406	2.42906	15.332	12.9876	0.896689
2018	95.79	0.772721	1.4431	-0.445065	0.279	0.539577	26	4.2	15.5		128.263	1.03467	1.93231	-0.595942	0.373581	0.722493	34.814	5.6238	20.7545		53.5356	1.00102	1.00661	0.433092	6.08289	1.16943	2.42906	15.332	13.6743	1.17715
2019	95.79	0.725419	1.75275	-0.304296	0.024	0.139771	26	2.1	16.5		128.263	0.971337	2.34693	-0.407452	0.032136	0.187153	34.814	2.8119	22.0935		53.5356	0.999127	1.00857	0.62567	6.04927	0.843953	2.42906	12.0981	14.3546	0.851184
2020	40.56	0.501978	2.63536	-0.313491	0.684	0.559324	26	-6.1	17.5		54.3098	0.672148	3.52875	-0.419764	0.915876	0.748935	34.814	-8.1679	23.4325		26.4606	0.98815	1.01269	0.612981	6.13595	1.18394	2.42906	0.0101414	15.0288	1.19896
2021	76.22	0.530941	2.57231	-0.353648	0.169	0.0655018	26	1.5	18.5		102.059	0.71093	3.44432	-0.473534	0.226291	0.087707	34.814	2.0085	24.7715		44.3871	0.989816	1.01244	0.55776	6.06841	0.774456	2.42906	11.1798	15.6972	0.784094
2022	76.22	0.679562	2.03218	-0.310449	0.295	0.0846122	26	2.6	19.5		102.059	0.909934	2.72108	-0.415691	0.395005	0.113296	34.814	3.4814	26.1105		44.3871	0.997171	1.01006	0.617209	6.085	0.792707	2.42906	12.8653	16.3603	0.800683
2023	61.53	0.647187	1.18352	-0.304484	0.13	0.113646	24	1.9	20.5		82.3887	0.866583	1.58473	-0.407704	0.17407	0.152172	32.136	2.5441	27.4495		37.2402	0.995714	1.00461	0.625464	6.06327	0.819938	2.38094	11.7917	17.0183	0.823722
2013	95.41	1.12404	0.262807	0.102615	0.964	0.0455124	61	7.2	41.5		127.754	1.50509	0.351899	0.137402	1.2908	0.0609411	81.679	9.6408	55.5685		53.3614	1.01234	0.98961	1.1997	6.17238	0.75505	3.00627	19.997	29.9894	0.747206
2014	99.73	1.11872	0.220356	0.0172794	0.922	-0.160964	61	1	42.5		133.538	1.49797	0.295057	0.0231371	1.23456	-0.215531	81.679	1.339	56.9075		55.3347	1.0122	0.98787	1.07765	6.16693	0.53121	3.00627	10.4168	30.5768	0.524766
2015	99.09	1.01472	0.244972	0.133794	0.706	0.0520715	67	3.1	43.5		132.682	1.3587	0.328018	0.17915	0.945334	0.0697238	89.713	4.1509	58.2465		55.0433	1.00924	0.988914	1.24451	6.13881	0.761457	3.07761	13.6344	31.162	0.753016
2016	95.4	1.02784	0.250338	0.163738	0.964	0.111037	67	3.4	44.5		127.741	1.37628	0.335203	0.219245	1.2908	0.148678	89.713	4.5526	59.5855		53.3568	1.00963	0.989129	1.28748	6.17238	0.817512	3.07761	14.0966	31.7452	0.808625
2017	89.78	1.20475	0.16934	0.257656	1.37	0.268751	66	4.2	45.5		120.215	1.61316	0.226746	0.345001	1.83443	0.359857	88.374	5.6238	60.9245		50.7653	1.01445	0.985268	1.42314	6.22485	0.956635	3.06606	15.332	32.3263	0.942542
2018	90.09	1.03776	0.340706	-0.0347693	1.11	-0.150181	67	4.2	46.5		120.631	1.38956	0.456205	-0.0465561	1.48629	-0.201093	89.713	5.6238	62.2635		50.909	1.00992	0.992182	1.0036	6.1913	0.54427	3.07761	15.332	32.9055	0.540015
2019	98.36	0.894078	0.204958	0.227797	0.61	-0.0145951	67	2.1	47.5		131.704	1.19717	0.274439	0.30502	0.81679	-0.0195429	89.713	2.8119	63.6025		54.7106	1.00541	0.987152	1.37993	6.12628	0.694803	3.07761	12.0981	33.4827	0.685876
2020	99.22	0.916872	0.152304	0.270163	0.574	0.225898	67	-6.1	48.5		132.856	1.22769	0.203934	0.361748	0.768586	0.302478	89.713	-8.1679	64.9415		55.1025	1.00617	0.984225	1.44121	6.12158	0.920168	3.07761	0.0101414	34.058	0.905651
2021	98.36	0.948189	0.191019	0.0302129	0.834	-0.0208212	67	1.5	49.5		131.704	1.26963	0.255774	0.0404551	1.11673	-0.0278796	89.713	2.0085	66.2805		54.7106	1.00719	0.986459	1.09618	6.15548	0.688317	3.07761	11.1798	34.6315	0.678996
2022	98.36	0.778358	0.157847	-0.0355146	0.315	-0.294876	67	2.6	50.5		131.704	1.04222	0.211357	-0.0475541	0.421785	-0.394839	89.713	3.4814	67.6195		54.7106	1.00124	0.98458	1.00254	6.08763	0.345586	3.07761	12.8653	35.2032	0.340257
2023	100	1.06099	0.13156	0.071275	0.5	0.107362	67	1.9	51.5		133.9	1.42067	0.176159	0.0954372	0.6695	0.143758	89.713	2.5441	68.9585		55.4575	1.01059	0.982788	1.15477	6.11189	0.814107	3.07761	11.7917	35.7731	0.800095
2013	47.44	2.47394	0.266735	-0.283525	2.765	0.00566159	29	7.2	0.9		63.5222	3.31261	0.357159	-0.37964	3.70234	0.00758086	38.831	9.6408	1.2051		30.0884	1.03659	0.989758	0.654507	6.40212	0.715472	2.49629	19.997	2.48474	0.708144
2014	47.44	1.48444	0.385169	-0.402904	2.378	-0.150497	29	1	1.9		63.5222	1.98767	0.515741	-0.539488	3.18414	-0.201516	38.831	1.339	2.5441		30.0884	1.02082	0.9934	0.490315	6.3534	0.54391	2.49629	10.4168	3.40105	0.54032
2015	47.44	1.68617	0.275042	-0.222087	2.361	0.190533	29	3.1	2.9		63.5222	2.25778	0.368281	-0.297374	3.16138	0.255124	38.831	4.1509	3.8831		30.0884	1.02473	0.990061	0.739875	6.35126	0.889342	2.49629	13.6344	4.27197	0.880503
2016	41.68	1.61426	0.186039	-0.0923736	2.807	0.142021	33	3.4	3.9		55.8095	2.1615	0.249107	-0.123688	3.75857	0.190166	44.187	4.5526	5.2221		27.0583	1.02339	0.986197	0.922055	6.4074	0.845991	2.57824	14.0966	5.11005	0.834314
2017	52.78	1.43754	0.275654	-0.319376	1.895	0.0712946	24	4.2	4.9		70.6724	1.92487	0.369101	-0.427644	2.53741	0.0954634	32.136	5.6238	6.5611		32.8386	1.01984	0.990083	0.604942	6.29211	0.780046	2.38094	15.332	5.92261	0.77231
2018	52.78	1.31376	0.400401	-0.393553	0.372	-0.024721	31	4.2	5.9		70.6724	1.75912	0.536137	-0.526968	0.498108	-0.0331014	41.509	5.6238	7.9001		32.8386	1.01709	0.993785	0.503051	6.09511	0.684282	2.53826	15.332	6.71439	0.680029
2019	52.78	1.42564	0.424751	-0.202504	0.436	0.0311987	24	2.1	6.9		70.6724	1.90893	0.568742	-0.271153	0.583804	0.041775	32.136	2.8119	9.2391		32.8386	1.01959	0.994372	0.767205	6.10351	0.741023	2.38094	12.0981	7.48873	0.736853
2020	75.48	1.3706	0.419306	-0.130014	0.927	0.0693236	22	-6.1	7.9		101.068	1.83523	0.561451	-0.174088	1.24125	0.0928243	29.458	-8.1679	10.5781		44.0334	1.01838	0.994245	0.868964	6.16758	0.778114	2.3297	0.0101414	8.24808	0.773636
2021	37.95	1.61761	0.455785	-0.232085	1.317	-0.00369687	31	1.5	8.9		50.815	2.16598	0.610296	-0.310762	1.76346	-0.00495011	41.509	2.0085	11.9171		25.0561	1.02346	0.995074	0.725918	6.21803	0.70591	2.53826	11.1798	8.99432	0.702433
2022	38.88	1.51683	0.651346	-0.328872	0.772	0.0890834	31	2.6	9.9		52.0603	2.03104	0.872152	-0.440359	1.03371	0.119283	41.509	3.4814	13.2561		25.5585	1.02148	0.998634	0.591763	6.14742	0.796946	2.53826	12.8653	9.72893	0.795857
2023	69.63	1.51565	0.503622	-0.0532468	0.574	0.177358	31	1.9	10.9		93.2346	2.02946	0.67435	-0.0712975	0.768586	0.237483	41.509	2.5441	14.5951		41.2148	1.02146	0.996067	0.977437	6.12158	0.877722	2.53826	11.7917	10.4531	0.87427
2013	46.07	1.28467	0.787722	-0.446416	7.38	0.082106	51	7.2	2.5		61.6877	1.72017	1.05476	-0.597751	9.88182	0.10994	68.289	9.6408	3.3475		29.374	1.01641	1.00053	0.431172	6.9588	0.790299	2.87467	19.997	3.92808	0.790721
2014	71.07	1.42062	0.683043	-0.470021	3.335	0.124717	51	1	3.5		95.1627	1.90222	0.914595	-0.629358	4.46556	0.166995	68.289	1.339	4.6865		41.9124	1.01948	0.999108	0.399302	6.47328	0.830147	2.87467	10.4168	4.77822	0.829407
2015	61.54	1.06945	0.623129	-0.458149	4.55	0.123453	51	3.1	4.5		82.4021	1.432	0.834369	-0.613461	6.09245	0.165303	68.289	4.1509	6.0255		37.2451	1.01083	0.998191	0.41532	6.62257	0.828979	2.87467	13.6344	5.60031	0.827479
2016	49.66	0.888614	0.591331	-0.456187	5.739	0.0608861	51	3.4	5.5		66.4947	1.18985	0.791793	-0.610834	7.68452	0.0815265	68.289	4.5526	7.3645		31.2382	1.00523	0.997668	0.418044	6.76571	0.769995	2.87467	14.0966	6.39994	0.768199
2017	48.36	1.01212	0.56629	-0.361897	8.788	0.235723	51	4.2	6.5		64.754	1.35522	0.758262	-0.48458	11.7671	0.315633	68.289	5.6238	8.7035		30.566	1.00916	0.997237	0.546383	7.12062	0.928571	2.87467	15.332	7.18092	0.926005
2018	47.82	1.10804	0.560259	-0.409058	8.887	0.140397	52	4.2	7.5		64.031	1.48366	0.750186	-0.547728	11.8997	0.187991	69.628	5.6238	10.0425		30.2859	1.01191	0.99713	0.481971	7.13188	0.844497	2.88866	15.332	7.94601	0.842073
2019	77.15	0.914428	0.556635	-0.518536	2.592	0.159334	52	2.1	8.5		103.304	1.22442	0.745334	-0.69432	3.47069	0.213349	69.628	2.8119	11.3815		44.8307	1.00609	0.997065	0.33431	6.38039	0.861581	2.88866	12.0981	8.69729	0.859052
2020	77.15	0.674516	0.713767	-0.520961	0.044	0.181139	52	-6.1	9.5		103.304	0.903177	0.955734	-0.697566	0.058916	0.242545	69.628	-8.1679	12.7205		44.8307	0.99695	0.999547	0.331023	6.05191	0.881033	2.88866	0.0101414	9.4364	0.880634
2021	37.46	0.624253	1.33706	-0.312848	10.012	0.416398	55	1.5	10.5		50.1589	0.835874	1.79032	-0.418904	13.4061	0.557557	73.645	2.0085	14.0595		24.7905	0.994637	1.00584	0.613909	7.25859	1.07601	2.92945	11.1798	10.1646	1.08229
2022	37.46	0.953713	1.44282	-0.462023	-1.941	0.00231715	55	2.6	11.5		50.1589	1.27702	1.93194	-0.618649	-2.599	0.00310267	73.645	3.4814	15.3985		24.7905	1.00736	1.00661	0.410179	5.78414	0.712066	2.92945	12.8653	10.883	0.716771
2023	37.46	0.868276	1.45985	-0.377723	0.222	0.0591247	55	1.9	12.5		50.1589	1.16262	1.95474	-0.505771	0.297258	0.079168	73.645	2.5441	16.7375		24.7905	1.00453	1.00672	0.524692	6.0754	0.768335	2.92945	11.7917	11.5925	0.773502
2013	90.9	1.39178	0.621844	-0.330511	0.275	0.0622787	24	7.2	28.3		121.715	1.8636	0.832649	-0.442554	0.368225	0.0833912	32.136	9.6408	37.8937		51.2841	1.01885	0.99817	0.589499	6.08236	0.771364	2.38094	19.997	22.0022	0.769952
2014	77.34	1.30314	0.530369	-0.406504	0.259	0.00339391	24	1	29.3		103.558	1.74491	0.710164	-0.544309	0.346801	0.00454444	32.136	1.339	39.2327		44.9212	1.01684	0.996584	0.48543	6.08026	0.713127	2.38094	10.4168	22.6248	0.710691
2015	78.21	1.21672	0.430853	-0.273491	0.511	0.125274	24	3.1	30.3		104.723	1.62919	0.576912	-0.366205	0.684229	0.167742	32.136	4.1509	40.5717		45.3352	1.01475	0.994514	0.668382	6.11333	0.830628	2.38094	13.6344	23.2441	0.826072
2016	87.59	1.04633	0.473803	-0.264621	0.571	0.0788511	24	3.4	31.3		117.283	1.40103	0.634423	-0.354327	0.764569	0.105582	32.136	4.5526	41.9107		49.7477	1.01017	0.99546	0.680718	6.12119	0.787246	2.38094	14.0966	23.8603	0.783672
2017	87.59	1.15574	0.602905	-0.288307	0.52	-0.355439	24	4.2	32.3		117.283	1.54753	0.80729	-0.386043	0.69628	-0.475932	32.136	5.6238	43.2497		49.7477	1.01319	0.997862	0.647885	6.11452	0.236532	2.38094	15.332	24.4735	0.236026
2018	87.59	1.3092	0.644607	-0.378994	-0.32	-0.106473	24	4.2	33.3		117.283	1.75302	0.863129	-0.507473	-0.42848	-0.142567	32.136	5.6238	44.5887		49.7477	1.01698	0.998529	0.522954	6.00363	0.5954	2.38094	15.332	25.0838	0.594524
2019	87.59	1.25638	0.464049	-0.292778	0.27	-0.0102743	24	2.1	34.3		117.283	1.68229	0.621362	-0.39203	0.36153	-0.0137573	32.136	2.8119	45.9277		49.7477	1.01573	0.995253	0.641681	6.08171	0.699183	2.38094	12.0981	25.6912	0.695864
2020	94.41	1.08187	0.683821	-0.194075	0.477	0.0836567	24	-6.1	35.3		126.415	1.44863	0.915636	-0.259866	0.638703	0.112016	32.136	-8.1679	47.2667		52.9023	1.01118	0.999119	0.77901	6.10888	0.791787	2.38094	0.0101414	26.296	0.791089
2021	94.41	1.26437	0.476036	-0.344916	0.15	-0.0682367	24	1.5	36.3		126.415	1.69299	0.637412	-0.461842	0.20085	-0.0913689	32.136	2.0085	48.6057		52.9023	1.01592	0.995507	0.569766	6.06591	0.637945	2.38094	11.1798	26.8981	0.635079
2022	94.41	1.22882	0.515095	-0.241582	-0.17	0.0528734	24	2.6	37.3		126.415	1.64539	0.689712	-0.323478	-0.22763	0.0707975	32.136	3.4814	49.9447		52.9023	1.01505	0.996292	0.712705	6.02358	0.762256	2.38094	12.8653	27.4976	0.759429
2023	94.41	1.16395	0.610113	-0.279257	0.1	0.0530655	24	1.9	38.3		126.415	1.55853	0.816941	-0.373925	0.1339	0.0710547	32.136	2.5441	51.2837		52.9023	1.0134	0.99798	0.660407	6.05931	0.762473	2.38094	11.7917	28.0946	0.760933
2013	67.49	0.59999	0.691702	-0.435479	0.211	0.484832	46	7.2	29.1		90.3691	0.803387	0.926189	-0.583106	0.282529	0.64919	61.594	9.6408	38.9649		40.1732	0.993454	0.999234	0.446044	6.07394	1.12851	2.80146	19.997	22.5005	1.12765
2014	7.17	0.562194	0.861542	-0.547863	0.086	0.29982	46	1	30.1		9.60063	0.752777	1.15361	-0.733588	0.115154	0.401459	61.594	1.339	40.3039		6.38976	0.991518	1.00143	0.295291	6.05747	0.982517	2.80146	10.4168	23.1205	0.983922
2015	64.86	0.532598	1.5092	-0.467985	0.154	0.686724	46	3.1	31.1		86.8475	0.713149	2.02082	-0.626632	0.206206	0.919523	61.594	4.1509	41.6429		38.8849	0.989907	1.00706	0.40212	6.06643	1.27513	2.80146	13.6344	23.7373	1.28413
2016	64.86	0.449943	1.36983	-0.509309	0.045	0.245573	52	3.4	32.1		86.8475	0.602474	1.8342	-0.681965	0.060255	0.328822	69.628	4.5526	42.9819		38.8849	0.984915	1.00608	0.346576	6.05205	0.936989	2.88866	14.0966	24.3511	0.94269
2017	79.8	0.523458	1.41393	-0.516217	0.15	0.125166	52	4.2	33.1		106.852	0.70091	1.89325	-0.691215	0.20085	0.167597	69.628	5.6238	44.3209		46.0895	0.989395	1.0064	0.337399	6.06591	0.83056	2.88866	15.332	24.9619	0.835878
2018	76.53	0.637289	2.12896	-0.521967	0.209	0.0517473	52	4.2	34.1		102.474	0.85333	2.85068	-0.698914	0.279851	0.0692897	69.628	5.6238	45.6599		44.5351	0.995252	1.01053	0.329729	6.07368	0.761167	2.88866	15.332	25.57	0.769182
2019	55	0.953062	1.12697	-0.237383	0.245	-0.00468573	52	2.1	35.1		73.645	1.27615	1.50902	-0.317855	0.328055	-0.0062742	69.628	2.8119	46.9989		33.967	1.00734	1.00412	0.71853	6.07842	0.704919	2.88866	12.0981	26.1752	0.707825
2020	49.24	0.409738	0.95957	-0.426619	0.406	0.0335686	52	-6.1	36.1		65.9324	0.548639	1.28486	-0.571243	0.543634	0.0449484	69.628	-8.1679	48.3379		31.0214	0.98215	1.00251	0.458103	6.09957	0.743311	2.88866	0.0101414	26.7778	0.745177
2021	75.74	0.460294	0.862704	-0.409637	0.37	0.00892797	52	1.5	37.1		101.416	0.616333	1.15516	-0.548504	0.49543	0.0119546	69.628	2.0085	49.6769		44.1578	0.985584	1.00144	0.481157	6.09485	0.718792	2.88866	11.1798	27.3779	0.719829
2022	75.74	0.475282	1.1246	-0.406194	0.118	0.0262548	52	2.6	38.1		101.416	0.636402	1.50584	-0.543893	0.158002	0.0351552	69.628	3.4814	51.0159		44.1578	0.986534	1.0041	0.485837	6.06168	0.736136	2.88866	12.8653	27.9754	0.739156
2023	52.83	0.440749	1.01742	-0.274184	0.416	-0.0623581	52	1.9	39.1		70.7394	0.590163	1.36233	-0.367133	0.557024	-0.0834975	69.628	2.5441	52.3549		32.8641	0.984306	1.0031	0.66745	6.10088	0.644348	2.88866	11.7917	28.5706	0.646343
2013	96.94	1.20499	0.258876	-0.165134	2.94	0.282298	33	7.2	45.2		129.803	1.61348	0.346635	-0.221114	3.93666	0.377997	44.187	9.6408	60.5228		54.0621	1.01446	0.98946	0.819619	6.42405	0.96795	2.57824	19.997	32.1522	0.957748
2014	98.42	1.0236	0.261186	-0.208933	1.9	0.0860665	33	1	46.2		131.784	1.3706	0.349728	-0.279761	2.5441	0.115243	44.187	1.339	61.8618		54.7379	1.0095	0.989548	0.758228	6.29275	0.794051	2.57824	10.4168	32.7319	0.785752
2015	97.94	1.08357	0.250316	-0.208924	1.133	0.167794	33	3.1	47.2		131.142	1.4509	0.335173	-0.279749	1.51709	0.224676	44.187	4.1509	63.2008		54.5189	1.01123	0.989129	0.758332	6.19427	0.869208	2.57824	13.6344	33.3097	0.85976
2016	99.87	0.980153	0.240954	-0.191951	1.342	0.0866995	33	3.4	48.2		133.726	1.31242	0.322637	-0.257022	1.79694	0.116091	44.187	4.5526	64.5398		55.3983	1.00819	0.98875	0.782041	6.22124	0.794687	2.57824	14.0966	33.8856	0.785747
2017	99.87	0.983755	0.235699	-0.139086	1.167	0.154023	33	4.2	49.2		133.726	1.31725	0.3156	-0.186236	1.56261	0.206236	44.187	5.6238	65.8788		55.3983	1.0083	0.988533	0.856245	6.19866	0.856809	2.57824	15.332	34.4596	0.846984
2018	99.87	0.995987	0.306861	-0.265518	-1.12	-0.216689	33	4.2	50.2		133.726	1.33363	0.410887	-0.355528	-1.49968	-0.290147	44.187	5.6238	67.2178		55.3983	1.00867	0.991145	0.679474	5.89625	0.459909	2.57824	15.332	35.0318	0.455837
2019	66.33	1.05119	0.351375	-0.240934	-1.4	0.207752	33	2.1	51.2		88.8159	1.40754	0.470492	-0.32261	-1.8746	0.278179	44.187	2.8119	68.5568		39.6061	1.01031	0.992489	0.713641	5.85824	0.904449	2.57824	12.0981	35.6023	0.897655
2020	66.33	0.774074	0.315162	-0.26322	-1.042	0.0925597	33	-6.1	52.2		88.8159	1.03649	0.422001	-0.352451	-1.39524	0.123937	44.187	-8.1679	69.8958		39.6061	1.00108	0.99141	0.682585	5.90681	0.800186	2.57824	0.0101414	36.171	0.793312
2021	66.33	0.877119	0.243799	-0.279427	-0.011	-0.0265729	33	1.5	53.2		88.8159	1.17446	0.326447	-0.374152	-0.014729	-0.0355811	44.187	2.0085	71.2348		39.6061	1.00484	0.988866	0.660096	6.04464	0.682336	2.57824	11.1798	36.738	0.674739
2022	66.33	0.89014	0.258654	-0.157644	1.12	0.274704	33	2.6	54.2		88.8159	1.1919	0.346338	-0.211086	1.49968	0.367829	44.187	3.4814	72.5738		39.6061	1.00528	0.989452	0.830105	6.19259	0.961584	2.57824	12.8653	37.3033	0.951441
2023	66.33	0.892566	0.254274	-0.0662686	1.779	0.295025	27	1.9	55.2		88.8159	1.19515	0.340473	-0.0887336	2.38208	0.395039	36.153	2.5441	73.9128		39.6061	1.00536	0.989284	0.959026	6.27731	0.978502	2.45209	11.7917	37.867	0.968017
2013	52.92	3.35435	0.766244	-0.080493	0.124	0.0550225	85	7.2	22		70.8599	4.49147	1.026	-0.10778	0.166036	0.0736751	113.815	9.6408	29.458		32.91	1.0461	1.00026	0.93884	6.06247	0.764358	3.26625	19.997	17.9963	0.764554
2014	71.61	3.51321	0.721899	-0.16075	0.076	0.118206	85	1	23		95.8858	4.70419	0.966623	-0.215244	0.101764	0.158278	113.815	1.339	30.797		42.1734	1.04755	0.99966	0.825805	6.05614	0.824156	3.26625	10.4168	18.6427	0.823876
2015	88.97	3.05488	0.588919	-0.163087	0.061	0.0470772	76	3.1	24		119.131	4.09049	0.788562	-0.218374	0.081679	0.0630363	101.764	4.1509	32.136		50.3895	1.04317	0.997628	0.82245	6.05416	0.756582	3.17613	13.6344	19.2849	0.754788
2016	20.99	2.24446	0.66882	-0.316222	0.624	0.106005	76	3.4	25		28.1056	3.00534	0.89555	-0.423421	0.835536	0.141941	101.764	4.5526	33.475		15.4174	1.03356	0.998897	0.60927	6.12811	0.812785	3.17613	14.0966	19.923	0.811888
2017	25.29	2.34474	0.506304	-0.169068	0.518	0.0501989	76	4.2	26		33.8633	3.13961	0.677941	-0.226382	0.693602	0.0672163	101.764	5.6238	34.814		17.963	1.03492	0.99612	0.814065	6.11425	0.759641	3.17613	15.332	20.5573	0.756693
2018	59.69	2.93386	0.412856	-0.189	0.192	0.086955	76	4.2	27		79.9249	3.92843	0.552814	-0.253071	0.257088	0.116433	101.764	5.6238	36.153		36.3245	1.0419	0.99409	0.786119	6.07144	0.794899	3.17613	15.332	21.1878	0.790201
2019	47.23	3.05477	0.281861	-0.122779	0.243	0.0766672	78	2.1	28		63.241	4.09034	0.377412	-0.164401	0.325377	0.102657	104.442	2.8119	37.492		29.9791	1.04316	0.990303	0.879168	6.07816	0.785183	3.19682	12.0981	21.8148	0.777569
2020	30.48	2.54349	0.254503	-0.140936	0.746	0.153413	76	-6.1	29		40.8127	3.40573	0.340779	-0.188713	0.998894	0.20542	101.764	-8.1679	38.831		20.934	1.03745	0.989293	0.853618	6.14403	0.85627	3.17613	0.0101414	22.4384	0.847102
2021	30.2	2.65453	0.0783869	-0.0115612	1.341	0.0603671	76	1.5	30		40.4378	3.55441	0.10496	-0.0154805	1.7956	0.0808315	101.764	2.0085	40.17		20.7762	1.03878	0.977714	1.03661	6.22112	0.76949	3.17613	11.1798	23.0586	0.752341
2022	30.2	2.93608	0.133596	-0.141583	-0.222	0.188355	75	2.6	31		40.4378	3.93141	0.178885	-0.189579	-0.297258	0.252208	100.425	3.4814	41.509		20.7762	1.04192	0.982938	0.852673	6.01666	0.887434	3.16563	12.8653	23.6758	0.872293
2023	30.2	3.10953	0.0827848	-0.246054	0.291	-0.0789033	69	1.9	32		40.4378	4.16366	0.110849	-0.329467	0.389649	-0.105651	92.391	2.5441	42.848		20.7762	1.04372	0.97824	0.706467	6.08447	0.626249	3.10033	11.7917	24.2899	0.612622
2013	52.34	1.72391	0.777449	-0.228121	0.344	0.0831956	37	7.2	21.2		70.0833	2.30832	1.041	-0.305453	0.460616	0.111399	49.543	9.6408	28.3868		32.614	1.02541	1.0004	0.731436	6.09143	0.791362	2.65305	19.997	17.476	0.79168
2014	27.49	1.19725	1.29199	-0.371714	-0.037	0.144294	45	1	22.2		36.8091	1.60312	1.72997	-0.497725	-0.049543	0.19321	60.255	1.339	29.7258		19.2346	1.01426	1.0055	0.532973	6.04121	0.848026	2.78611	10.4168	18.1259	0.852687
2015	27.49	1.43187	0.942946	-0.103183	-0.504	0.0314187	37	3.1	23.2		36.8091	1.91728	1.2626	-0.138162	-0.674856	0.0420696	49.543	4.1509	31.0648		19.2346	1.01972	1.00233	0.906763	5.97909	0.741245	2.65305	13.6344	18.7715	0.742975
2016	27.49	1.37747	0.975586	-0.224907	0.728	0.150202	55	3.4	24.2		36.8091	1.84443	1.30631	-0.30115	0.974792	0.20112	73.645	4.5526	32.4038		19.2346	1.01853	1.00268	0.735915	6.14168	0.85337	2.92945	14.0966	19.4128	0.855654
2017	38.28	1.32419	0.983229	-0.193676	0.313	-0.0209002	38	4.2	25.2		51.2569	1.77309	1.31654	-0.259332	0.419107	-0.0279854	50.882	5.6238	33.7428		25.2346	1.01733	1.00275	0.779637	6.08736	0.688239	2.6708	15.332	20.0502	0.690135
2018	38.28	1.53166	1.29569	-0.435204	-0.179	0.0887478	40	4.2	26.2		51.2569	2.05089	1.73493	-0.582738	-0.239681	0.118833	53.56	5.6238	35.0818		25.2346	1.02178	1.00552	0.446449	6.02238	0.796594	2.70527	15.332	20.6837	0.800995
2019	50.52	1.58505	0.650461	-0.0542827	0.304	-0.00939387	39	2.1	27.2		67.6463	2.12238	0.870967	-0.0726845	0.407056	-0.0125784	52.221	2.8119	36.4208		31.6811	1.02283	0.99862	0.975955	6.08618	0.700103	2.6882	12.0981	21.3135	0.699137
2020	50.52	1.31995	0.704738	-0.295141	0.277	0.00446284	39	-6.1	28.2		67.6463	1.76742	0.943645	-0.395193	0.370903	0.00597575	52.221	-8.1679	37.7598		31.6811	1.01723	0.99942	0.638374	6.08263	0.714262	2.6882	0.0101414	21.9398	0.713848
2021	17.36	1.82274	0.381753	-0.0793033	1.959	0.0662134	45	1.5	29.2		23.245	2.44065	0.511167	-0.106187	2.6231	0.0886597	60.255	2.0085	39.0988		13.1944	1.02713	0.993313	0.94053	6.30026	0.775174	2.78611	11.1798	22.5627	0.769991
2022	17.36	1.26181	0.536547	-0.113804	-0.134	0.171121	46	2.6	30.2		23.245	1.68956	0.718436	-0.152384	-0.179426	0.22913	61.594	3.4814	40.4378		13.1944	1.01586	0.996698	0.891801	6.02835	0.872141	2.80146	12.8653	23.1823	0.869261
2023	17.36	1.51791	0.543153	-0.301521	0.869	0.146344	46	1.9	31.2		23.245	2.03248	0.727281	-0.403736	1.16359	0.195954	61.594	2.5441	41.7768		13.1944	1.02151	0.996821	0.629593	6.16004	0.849923	2.80146	11.7917	23.7988	0.847221
2013	88.21	1.12728	0.211587	-0.275688	0.091	0.0970521	46	7.2	19.4		118.113	1.50943	0.283315	-0.369146	0.121849	0.129953	61.594	9.6408	25.9766		50.0362	1.01243	0.987467	0.665378	6.05812	0.80447	2.80146	19.997	16.2942	0.794387
2014	88.21	1.02577	0.0144047	-0.495067	0.008	-0.0373927	46	1	20.4		118.113	1.3735	0.0192878	-0.662894	0.010712	-0.0500689	61.594	1.339	27.3156		50.0362	1.00957	0.961293	0.365673	6.04715	0.670982	2.80146	10.4168	16.9527	0.64501
2015	88.21	1.01356	0.145473	-0.491998	-0.076	0.0323357	46	3.1	21.4		118.113	1.35716	0.194789	-0.658785	-0.101764	0.0432975	61.594	4.1509	28.6546		50.0362	1.0092	0.983775	0.369779	6.03603	0.742131	2.80146	13.6344	17.6063	0.73009
2016	59.14	1.22227	0.0360127	-0.355692	0.237	-0.0247386	48	3.4	22.4		79.1885	1.63661	0.048221	-0.476272	0.317343	-0.033125	64.272	4.5526	29.9936		36.0498	1.01489	0.970131	0.554889	6.07736	0.684282	2.83143	14.0966	18.2554	0.663843
2017	94.45	1.15811	0.0368404	-0.217418	0.116	0.14498	48	4.2	23.4		126.469	1.55071	0.0493293	-0.291122	0.155324	0.194128	64.272	5.6238	31.3326		52.9207	1.01325	0.97035	0.746441	6.06142	0.848636	2.83143	15.332	18.9001	0.823474
2018	94.45	1.13946	0.0209822	-0.430143	0.029	-0.0290086	51	4.2	24.4		126.469	1.52574	0.0280952	-0.575961	0.038831	-0.0388425	68.289	5.6238	32.6716		52.9207	1.01275	0.964911	0.453237	6.04993	0.679841	2.87467	15.332	19.5406	0.655986
2019	93.31	1.05923	0.0352416	-0.482736	0.043	-0.109471	44	2.1	25.4		124.942	1.41831	0.0471885	-0.646384	0.057577	-0.146582	58.916	2.8119	34.0106		52.3964	1.01054	0.969928	0.382215	6.05178	0.591995	2.7705	12.0981	20.1772	0.574192
2020	93.31	0.803425	0.0215808	-0.131694	0.075	0.240546	44	-6.1	26.4		124.942	1.07579	0.0288967	-0.176339	0.100425	0.322091	58.916	-8.1679	35.3496		52.3964	1.00219	0.965181	0.866651	6.05601	0.932722	2.7705	0.0101414	20.8099	0.900246
2021	77.72	0.708476	0.0431454	-0.260243	0.064	0.0746686	44	1.5	27.4		104.067	0.94865	0.0577717	-0.348465	0.085696	0.0999813	58.916	2.0085	36.6886		45.1021	0.998421	0.971895	0.686735	6.05456	0.783259	2.7705	11.1798	21.439	0.761246
2022	77.72	0.575794	0.0122189	-0.42413	0.001	-0.0395913	44	2.6	28.4		104.067	0.770988	0.016361	-0.56791	0.001339	-0.0530127	58.916	3.4814	38.0276		45.1021	0.992228	0.959729	0.461451	6.04622	0.668697	2.7705	12.8653	22.0646	0.641767
2023	77.72	0.316196	0.0626072	-0.351017	-0.043	0.0257598	44	1.9	29.4		104.067	0.423386	0.083831	-0.470011	-0.057577	0.0344923	58.916	2.5441	39.3666		45.1021	0.974546	0.975512	0.56135	6.0404	0.735617	2.7705	11.7917	22.6869	0.717603
2013	56.68	1.18763	0.900729	-0.109811	0.476	0.0575191	30	7.2	25.1		75.8945	1.59024	1.20608	-0.147037	0.637364	0.0770181	40.17	9.6408	33.6089		34.8155	1.01401	1.00188	0.897489	6.10875	0.766746	2.51753	19.997	19.9866	0.768184
2014	58.47	1.47597	0.648472	-0.07306	0.388	0.0701139	30	1	26.1		78.2913	1.97632	0.868304	-0.0978273	0.519532	0.0938825	40.17	1.339	34.9479		35.7145	1.02065	0.998589	0.949406	6.09721	0.778902	2.51753	10.4168	20.6205	0.777802
2015	94.09	1.41888	0.64538	-0.160678	0.359	0.111354	31	3.1	27.1		125.987	1.89988	0.864163	-0.215148	0.480701	0.149102	41.509	4.1509	36.2869		52.7553	1.01944	0.998542	0.82591	6.09341	0.817789	2.53826	13.6344	21.2507	0.816597
2016	73.75	1.44671	0.488793	-0.0875571	0.255	0.0642944	45	3.4	28.1		98.7512	1.93714	0.654494	-0.117239	0.341445	0.0860902	60.255	4.5526	37.6259		43.2041	1.02003	0.99577	0.928915	6.07973	0.773307	2.78611	14.0966	21.8773	0.770036
2017	82.78	1.42223	0.447731	-0.00770359	0.461	0.0486439	50	4.2	29.1		110.842	1.90436	0.599512	-0.0103151	0.617279	0.0651342	66.95	5.6238	38.9649		47.4962	1.01951	0.994896	1.04213	6.10679	0.758113	2.86047	15.332	22.5005	0.754244
2018	98.69	1.44027	0.448568	0.0296484	0.544	0.117027	49	4.2	30.1		132.146	1.92852	0.600633	0.0396993	0.728416	0.156699	65.611	5.6238	40.3039		54.861	1.0199	0.994915	1.09533	6.11765	0.823051	2.84606	15.332	23.1205	0.818865
2019	96.91	1.41371	0.459014	-0.159725	0.375	0.0831848	33	2.1	31.1		129.762	1.89296	0.61462	-0.213872	0.502125	0.111384	44.187	2.8119	41.6429		54.0483	1.01933	0.995144	0.827168	6.0955	0.791362	2.57824	12.0981	23.7373	0.787519
2020	96.91	1.31157	0.329237	-0.138514	0.227	0.13403	33	-6.1	32.1		129.762	1.75619	0.440849	-0.18547	0.303953	0.179467	44.187	-8.1679	42.9819		54.0483	1.01704	0.991842	0.85698	6.07605	0.838708	2.57824	0.0101414	24.3511	0.831866
2021	96.91	1.07083	0.311502	-0.149984	0.265	0.0321543	37	1.5	33.1		129.762	1.43384	0.417101	-0.200828	0.354835	0.0430546	49.543	2.0085	44.3209		54.0483	1.01087	0.991294	0.840912	6.08105	0.741983	2.65305	11.1798	24.9619	0.735523
2022	96.91	1.19722	0.429247	-0.16703	0.553	-0.0563304	38	2.6	34.1		129.762	1.60308	0.574762	-0.223653	0.740467	-0.0754264	50.882	3.4814	45.6599		54.0483	1.01426	0.994478	0.816895	6.11883	0.650871	2.6708	12.8653	25.57	0.647277
2023	96.91	1.35917	0.386981	-0.126216	0.278	-0.0201465	38	1.9	35.1		129.762	1.81992	0.518168	-0.169003	0.372242	-0.0269761	50.882	2.5441	46.9989		54.0483	1.01813	0.993448	0.874328	6.08276	0.689014	2.6708	11.7917	26.1752	0.684499
2013	25.44	0.775409	0.218799	0.0241827	0.786	0.248361	38	7.2	21.9		34.0642	1.03827	0.292971	0.0323806	1.05245	0.332556	50.882	9.6408	29.3241		18.0503	1.00113	0.987799	1.08755	6.14924	0.939403	2.6708	19.997	17.9314	0.927942
2014	25.44	0.361468	0.278283	-0.25418	0.162	-0.0722648	38	1	22.9		34.0642	0.484005	0.372621	-0.340348	0.216918	-0.0967626	50.882	1.339	30.6631		18.0503	0.978465	0.990176	0.695247	6.06749	0.633545	2.6708	10.4168	18.5783	0.627321
2015	56.61	0.950712	0.592898	0.034209	1.236	0.106222	38	3.1	23.9		75.8008	1.273	0.79389	0.0458059	1.655	0.142232	50.882	4.1509	32.0021		34.7802	1.00727	0.997695	1.10183	6.20758	0.812994	2.6708	13.6344	19.2209	0.81112
2016	52.33	1.47557	0.34454	0.126792	2.599	0.20981	38	3.4	24.9		70.0699	1.97579	0.461339	0.169774	3.48006	0.280936	50.882	4.5526	33.3411		32.6089	1.02064	0.992293	1.23443	6.38127	0.906204	2.6708	14.0966	19.8594	0.89922
2017	55.7	0.829366	0.468849	-0.0971369	1.077	0.0562747	38	4.2	25.9		74.5823	1.11052	0.627789	-0.130066	1.4421	0.0753518	50.882	5.6238	34.6801		34.3211	1.00315	0.995355	0.915303	6.18702	0.765589	2.6708	15.332	20.494	0.762033
2018	57.2	0.806835	0.362584	-0.138682	0.874	0.299113	38	4.2	26.9		76.5908	1.08035	0.485499	-0.185695	1.17029	0.400512	50.882	5.6238	36.0191		35.0772	1.00232	0.9928	0.85677	6.16069	0.9819	2.6708	15.332	21.1249	0.974831
2019	50.95	0.648017	0.681871	-0.182439	1.276	-0.00228333	38	2.1	27.9		68.222	0.867694	0.913025	-0.244285	1.70856	-0.00305738	50.882	2.8119	37.3581		31.902	0.995752	0.99909	0.795323	6.21274	0.707357	2.6708	12.0981	21.7522	0.706714
2020	50	0.709914	0.598902	-0.178816	2	0.0463658	38	-6.1	28.9		66.95	0.950574	0.80193	-0.239435	2.678	0.0620838	50.882	-8.1679	38.6971		31.4134	0.998481	0.997795	0.800451	6.30548	0.755926	2.6708	0.0101414	22.3762	0.754259
2021	42.79	1.11262	0.354549	-0.105185	2.968	0.0779207	38	1.5	29.9		57.2958	1.4898	0.474741	-0.140843	3.97415	0.104336	50.882	2.0085	40.0361		27.6478	1.01203	0.992577	0.904022	6.42755	0.786322	2.6708	11.1798	22.9968	0.780485
2022	74.58	0.58677	0.755293	-0.224846	0.268	0.00319411	38	2.6	30.9		99.8626	0.785685	1.01134	-0.301069	0.358852	0.00427691	50.882	3.4814	41.3751		43.6024	0.992791	1.00011	0.736019	6.08145	0.712976	2.6708	12.8653	23.6142	0.713056
2023	92.73	1.09586	0.416014	-0.234714	0.345	0.0217135	38	1.9	31.9		124.165	1.46736	0.557042	-0.314282	0.461955	0.0290744	50.882	2.5441	42.7141		52.1292	1.01157	0.994165	0.722275	6.09157	0.731601	2.6708	11.7917	24.2286	0.727333
2013	8.71	0.997677	3.1804	-0.44966	-0.035	0.067201	66	7.2	15.8		11.6627	1.33589	4.25856	-0.602095	-0.046865	0.0899821	88.374	9.6408	21.1562		7.49506	1.00873	1.01459	0.426827	6.04146	0.776107	3.06606	19.997	13.8791	0.787435
2014	8.71	0.628907	2.83443	-0.444469	-0.459	0.4448	77	1	16.8		11.6627	0.842107	3.7953	-0.595144	-0.614601	0.595587	103.103	1.339	22.4952		7.49506	0.994858	1.01343	0.433901	5.98511	1.09798	3.18653	10.4168	14.5575	1.11272
2015	8.71	0.638743	2.40919	-0.69372	0.184	0.0818617	62	3.1	17.8		11.6627	0.855278	3.22591	-0.928891	0.246376	0.109613	83.018	4.1509	23.8342		7.49506	0.995322	1.01178	0.106692	6.07039	0.790086	3.01851	13.6344	15.2299	0.799394
2016	10.66	1.07636	2.07768	-0.527696	0.079	-0.00796733	81	3.4	18.8		14.2737	1.44125	2.78201	-0.706585	0.105781	-0.0106683	108.459	4.5526	25.1732		8.84545	1.01102	1.01028	0.322069	6.05654	0.701558	3.22713	14.0966	15.8967	0.708773
2017	10.66	1.13277	1.98628	-0.482354	0.026	0.0547757	62	4.2	19.8		14.2737	1.51677	2.65964	-0.645872	0.034814	0.0733446	83.018	5.6238	26.5122		8.84545	1.01258	1.00983	0.382717	6.04953	0.764068	3.01851	15.332	16.5582	0.771579
2018	10.66	0.861352	3.39964	-0.554571	-0.083	-0.05962	47	4.2	20.8		14.2737	1.15335	4.55212	-0.742571	-0.111137	-0.0798312	62.933	5.6238	27.8512		8.84545	1.00429	1.01527	0.286395	6.03511	0.647333	2.81656	15.332	17.2147	0.657219
2019	10.66	0.784662	2.82429	-0.477089	-0.009	0.00908509	44	2.1	21.8		14.2737	1.05066	3.78172	-0.638823	-0.012051	0.0121649	58.916	2.8119	29.1902		8.84545	1.00148	1.01339	0.389849	6.0449	0.718942	2.7705	12.0981	17.8665	0.728569
2020	10.66	0.594245	2.23163	-0.427149	-0.036	0.0428348	44	-6.1	22.8		14.2737	0.795694	2.98815	-0.571953	-0.048204	0.0573558	58.916	-8.1679	30.5292		8.84545	0.993167	1.01101	0.457292	6.04133	0.752492	2.7705	0.0101414	18.5138	0.760775
2021	13.68	0.806372	2.05085	-0.536785	0.073	-0.0249767	44	1.5	23.8		18.3175	1.07973	2.74609	-0.718756	0.097747	-0.0334438	58.916	2.0085	31.8682		10.853	1.0023	1.01015	0.309953	6.05574	0.684049	2.7705	11.1798	19.1568	0.690994
2022	13.68	0.874964	1.95254	-0.504389	0.03	-0.0269558	53	2.6	24.8		18.3175	1.17158	2.61445	-0.675377	0.04017	-0.0360938	70.967	3.4814	33.2072		10.853	1.00476	1.00966	0.353168	6.05007	0.681947	2.90245	12.8653	19.7957	0.688532
2023	13.68	0.905614	2.2089	-0.573171	-0.165	-0.00867582	55	1.9	25.8		18.3175	1.21262	2.95771	-0.767475	-0.220935	-0.0116169	73.645	2.5441	34.5462		10.853	1.0058	1.0109	0.261866	6.02424	0.700869	2.92945	11.7917	20.4307	0.70851
2013	64.82	2.10902	0.536873	0.0371107	0.617	0.0798585	40	7.2	22.6		86.794	2.82397	0.718873	0.0496912	0.826163	0.106931	53.56	9.6408	30.2614		38.8653	1.03163	0.996705	1.10599	6.1272	0.78817	2.70527	19.997	18.3847	0.785573
2014	58.32	1.7153	0.846457	-0.370246	0.274	0.230609	43	1	23.6		78.0905	2.29679	1.13341	-0.49576	0.366886	0.308786	57.577	1.339	31.6004		35.6394	1.02526	1.00125	0.534917	6.08224	0.924215	2.75462	10.4168	19.0285	0.925373
2015	58.32	1.95425	0.647904	-0.156787	-0.065	0.084256	52	3.1	24.6		78.0905	2.61675	0.867544	-0.209938	-0.087035	0.112819	69.628	4.1509	32.9394		35.6394	1.02928	0.99858	0.831363	6.0375	0.792354	2.88866	13.6344	19.6682	0.791228
2016	58.32	1.88753	0.449108	-0.282939	0.828	0.0549728	61	3.4	25.6		78.0905	2.52741	0.601356	-0.378856	1.10869	0.0736085	81.679	4.5526	34.2784		35.6394	1.02821	0.994928	0.655231	6.15471	0.764286	3.00627	14.0966	20.304	0.760409
2017	88.02	1.65907	0.876107	-0.430282	0.443	0.0849419	61	4.2	26.6		117.859	2.2215	1.17311	-0.576147	0.593177	0.113737	81.679	5.6238	35.6174		49.9479	1.02423	1.0016	0.453135	6.10443	0.792991	3.00627	15.332	20.936	0.794258
2018	35.11	1.97379	1.02922	-0.393101	0.142	0.00352751	61	4.2	27.6		47.0123	2.6429	1.37813	-0.526363	0.190138	0.00472333	81.679	5.6238	36.9564		23.5079	1.02959	1.00321	0.503662	6.06485	0.713278	3.00627	15.332	21.5644	0.71557
2019	35.11	2.08375	0.785468	-0.27671	0.108	0.0141571	61	2.1	28.6		47.0123	2.79014	1.05174	-0.370514	0.144612	0.0189564	81.679	2.8119	38.2954		23.5079	1.03126	1.0005	0.663928	6.06036	0.724053	3.00627	12.0981	22.1893	0.724418
2020	58.06	1.60766	0.822991	-0.359812	0.31	0.0142612	61	-6.1	29.6		77.7423	2.15265	1.10198	-0.481789	0.41509	0.0190958	81.679	-8.1679	39.6344		35.5091	1.02327	1.00097	0.549252	6.08697	0.724128	3.00627	0.0101414	22.8109	0.724832
2021	99.95	1.77363	0.852056	-0.340291	0.84	0.037642	61	1.5	30.6		133.833	2.37489	1.1409	-0.45565	1.12476	0.0504026	81.679	2.0085	40.9734		55.4348	1.02629	1.00132	0.576134	6.15627	0.74736	3.00627	11.1798	23.4293	0.748346
2022	99.95	2.32211	1.06263	-0.201521	-0.508	-0.028386	61	2.6	31.6		133.833	3.1093	1.42286	-0.269837	-0.680212	-0.0380089	81.679	3.4814	42.3124		55.4348	1.03462	1.00353	0.768667	5.97856	0.680465	3.00627	12.8653	24.0446	0.68287
2023	99.95	2.20587	0.947749	-0.315071	-0.085	0.0247173	61	1.9	32.6		133.833	2.95367	1.26904	-0.42188	-0.113815	0.0330965	81.679	2.5441	43.6514		55.4348	1.03303	1.00239	0.610816	6.03485	0.734577	3.00627	11.7917	24.6569	0.736329
2013	32.1	1.04891	0.16644	-0.146445	0.498	0.104944	70	7.2	40.9		42.9819	1.40449	0.222863	-0.19609	0.666822	0.14052	93.73	9.6408	54.7651		21.8421	1.01024	0.985102	0.845846	6.11163	0.811809	3.1115	19.997	29.6359	0.799715
2014	59.97	0.926716	0.129663	-0.195272	0.367	0.107481	79	1	41.9		80.2998	1.24087	0.173619	-0.261469	0.491413	0.143917	105.781	1.339	56.1041		36.4641	1.0065	0.982642	0.777338	6.09446	0.814177	3.20702	10.4168	30.2246	0.800045
2015	86.55	0.825494	0.122836	-0.220067	0.3	0.156071	70	3.1	42.9		115.89	1.10534	0.164478	-0.29467	0.4017	0.20898	93.73	4.1509	57.4431		49.2628	1.00301	0.982113	0.742688	6.08565	0.858693	3.1115	13.6344	30.8111	0.843334
2016	80.77	0.84322	0.135181	-0.163415	0.371	0.192748	67	3.4	43.9		108.151	1.12907	0.181007	-0.218813	0.496769	0.258089	89.713	4.5526	58.7821		46.5484	1.00365	0.983053	0.82203	6.09498	0.891314	3.07761	14.0966	31.3955	0.876208
2017	78.7	0.843696	0.171674	-0.25894	0.457	-0.0513292	67	4.2	44.9		105.379	1.12971	0.229871	-0.34672	0.611923	-0.0687299	89.713	5.6238	60.1211		45.5679	1.00367	0.985406	0.688603	6.10626	0.656235	3.07761	15.332	31.9779	0.646658
2018	72.41	0.885528	0.154413	-0.194488	0.497	0.0376486	67	4.2	45.9		96.957	1.18572	0.206759	-0.260419	0.665483	0.0504115	89.713	5.6238	61.4601		42.5593	1.00512	0.984364	0.778487	6.1115	0.74736	3.07761	15.332	32.5582	0.735674
2019	93.08	0.807595	0.103239	-0.197057	0.344	0.122103	66	2.1	46.9		124.634	1.08137	0.138237	-0.263859	0.460616	0.163497	88.374	2.8119	62.7991		52.2904	1.00235	0.980404	0.77483	6.09143	0.82774	3.06606	12.0981	33.1366	0.81152
2020	93.54	0.645145	0.116986	-0.194476	0.278	0.155359	66	-6.1	47.9		125.25	0.863849	0.156644	-0.260403	0.372242	0.208026	88.374	-8.1679	64.1381		52.5023	0.995617	0.98163	0.778487	6.08276	0.85802	3.06606	0.0101414	33.713	0.842259
2021	65.67	0.71413	0.1516	-0.234031	0.548	-0.0258788	66	1.5	48.9		87.9321	0.95622	0.202993	-0.313368	0.733772	-0.0346517	88.374	2.0085	65.4771		39.2827	0.998657	0.984181	0.723212	6.11818	0.683037	3.06606	11.1798	34.2876	0.672232
2022	76.46	0.759825	0.129094	-0.167499	0.445	0.0966746	66	2.6	49.9		102.38	1.01741	0.172857	-0.224282	0.595855	0.129447	88.374	3.4814	66.8161		44.5016	1.00052	0.982603	0.816266	6.10469	0.804049	3.06606	12.8653	34.8604	0.790061
2023	76.46	0.576545	0.108278	-0.16195	0.248	0.137949	66	1.9	50.9		102.38	0.771994	0.144984	-0.216851	0.332072	0.184713	88.374	2.5441	68.1551		44.5016	0.992267	0.980875	0.824022	6.07882	0.842253	3.06606	11.7917	35.4313	0.826145
2013	49.27	1.39591	0.85374	-0.0975518	0.771	0.0518112	44	7.2	28.6		65.9725	1.86912	1.14316	-0.130622	1.03237	0.0693752	58.916	9.6408	38.2954		31.0368	1.01894	1.00134	0.914776	6.14729	0.761239	2.7705	19.997	22.1893	0.762259
2014	51.15	1.33408	0.636714	-0.142669	0.508	0.0263287	44	1	29.6		68.4898	1.78633	0.85256	-0.191033	0.680212	0.0352542	58.916	1.339	39.6344		32.0047	1.01756	0.998407	0.851202	6.11294	0.736211	2.7705	10.4168	22.8109	0.735038
2015	51.85	1.24108	0.505597	-0.181752	0.309	0.022203	47	3.1	30.6		69.4271	1.6618	0.676994	-0.243366	0.413751	0.0297298	62.933	4.1509	40.9734		32.3634	1.01535	0.996107	0.796265	6.08684	0.732048	2.81656	13.6344	23.4293	0.729198
2016	50.68	1.25657	0.324588	-0.212256	0.434	0.0043553	47	3.4	31.6		67.8605	1.68255	0.434624	-0.284211	0.581126	0.00583175	62.933	4.5526	42.3124		31.7633	1.01573	0.991701	0.753637	6.10324	0.714111	2.81656	14.0966	24.0446	0.708185
2017	52.7	1.24297	0.371877	-0.277158	0.313	0.0484577	47	4.2	32.6		70.5653	1.66433	0.497943	-0.371115	0.419107	0.0648849	62.933	5.6238	43.6514		32.7978	1.0154	0.993051	0.663306	6.08736	0.757967	2.81656	15.332	24.6569	0.7527
2018	62.98	1.25197	0.373154	-0.270857	0.262	0.0391869	47	4.2	33.6		84.3302	1.67638	0.499653	-0.362677	0.350818	0.0524713	62.933	5.6238	44.9904		37.9582	1.01562	0.993087	0.672009	6.08065	0.748902	2.81656	15.332	25.2663	0.743725
2019	88.95	1.21897	0.248133	-0.203057	0.185	0.0340059	47	2.1	34.6		119.104	1.6322	0.33225	-0.271893	0.247715	0.0455339	62.933	2.8119	46.3294		50.3802	1.01481	0.98904	0.766474	6.07052	0.743754	2.81656	12.0981	25.8729	0.735602
2020	89.94	1.05079	0.157504	-0.152131	0.118	0.0979728	47	-6.1	35.6		120.43	1.407	0.210898	-0.203704	0.158002	0.131186	62.933	-8.1679	47.6684		50.8395	1.0103	0.984557	0.837868	6.06168	0.805311	2.81656	0.0101414	26.4769	0.792874
2021	62.62	1.10873	0.403469	-0.470356	0.367	-0.0515152	44	1.5	36.6		83.8482	1.48459	0.540245	-0.629807	0.491413	-0.0689789	58.916	2.0085	49.0074		37.7803	1.01192	0.993861	0.398899	6.09446	0.655996	2.7705	11.1798	27.0782	0.651968
2022	54.2	1.26363	0.419477	-0.197233	0.341	0.026313	44	2.6	37.6		72.5738	1.692	0.56168	-0.264095	0.456599	0.0352331	58.916	3.4814	50.3464		33.5614	1.0159	0.994249	0.774621	6.09104	0.736136	2.7705	12.8653	27.677	0.731903
2023	53.34	1.39227	0.198727	-0.071247	0.416	0.0195859	39	1.9	38.6		71.4223	1.86424	0.266096	-0.0953997	0.557024	0.0262256	52.221	2.5441	51.6854		33.1241	1.01886	0.986848	0.951942	6.10088	0.729439	2.6882	11.7917	28.2733	0.719846
2013	50.43	2.91344	3.75641	0.172188	-0.255	0.0231583	53	7.2	23.1		67.5258	3.90109	5.02984	0.23056	-0.341445	0.031009	70.967	9.6408	30.9309		31.6348	1.04168	1.01628	1.29975	6.01229	0.733016	2.90245	19.997	18.7071	0.744953
2014	50.43	4.17374	3.351	-0.148243	0.119	0.0552215	49	1	24.1		67.5258	5.58864	4.48699	-0.198498	0.159341	0.0739416	65.611	1.339	32.2699		31.6348	1.05298	1.01513	0.843326	6.06181	0.764503	2.84606	10.4168	19.3489	0.776066
2015	50.43	3.43115	1.94559	-0.221879	-0.878	0.195531	58	3.1	25.1		67.5258	4.59431	2.60514	-0.297096	-1.17564	0.261816	77.662	4.1509	33.6089		31.6348	1.04681	1.00962	0.740187	5.92893	0.893741	2.9686	13.6344	19.9866	0.902339
2016	50.43	2.93739	2.1509	-0.201605	0.496	0.0346439	36	3.4	26.1		67.5258	3.93317	2.88006	-0.269949	0.664144	0.0463882	48.204	4.5526	34.9479		31.6348	1.04194	1.01063	0.768563	6.11137	0.744417	2.63494	14.0966	20.6205	0.752333
2017	55.56	2.43789	2.03424	-0.0277493	0.18	0.264229	25	4.2	27.1		74.3948	3.26434	2.72384	-0.0371563	0.24102	0.353802	33.475	5.6238	36.2869		34.2503	1.03613	1.01007	1.01357	6.06986	0.952802	2.40536	15.332	21.2507	0.962397
2018	55.56	2.26719	1.99692	-0.321936	-0.091	0.0133386	30	4.2	28.1		74.3948	3.03576	2.67387	-0.431072	-0.121849	0.0178604	40.17	5.6238	37.6259		34.2503	1.03388	1.00988	0.601337	6.03405	0.723228	2.51753	15.332	21.8773	0.730376
2019	15.34	1.96729	1.92559	-0.185245	0.196	0.0188221	31	2.1	29.1		20.5403	2.6342	2.57836	-0.248044	0.262444	0.0252028	41.509	2.8119	38.9649		11.9217	1.02948	1.00952	0.791452	6.07196	0.728693	2.53826	12.0981	22.5005	0.735627
2020	15.34	1.73581	1.65818	-0.0204178	-0.118	0.0237927	31	-6.1	30.1		20.5403	2.32425	2.2203	-0.0273394	-0.158002	0.0318584	41.509	-8.1679	40.3039		11.9217	1.02562	1.00801	1.02408	6.03047	0.733685	2.53826	0.0101414	23.1205	0.739561
2021	19.49	2.60456	1.20797	-0.199543	1.026	-0.0164263	37	1.5	31.1		26.0971	3.48751	1.61747	-0.267188	1.37381	-0.0219947	49.543	2.0085	41.6429		14.5079	1.03819	1.00482	0.771383	6.18042	0.692877	2.65305	11.1798	23.7373	0.696217
2022	19.49	1.97091	1.32826	-0.135658	-0.172	0.0368565	39	2.6	32.1		26.0971	2.63904	1.77854	-0.181646	-0.230308	0.0493508	52.221	3.4814	42.9819		14.5079	1.02954	1.00577	0.861079	6.02331	0.746625	2.6882	12.8653	24.3511	0.750936
2023	19.49	1.5689	1.15791	-0.106867	-0.09	-0.0186028	39	1.9	33.1		26.0971	2.10075	1.55044	-0.143095	-0.12051	-0.0249092	52.221	2.5441	44.3209		14.5079	1.02252	1.00439	0.901598	6.03418	0.690638	2.6882	11.7917	24.9619	0.693673
2013	78.69	2.18444	1.73733	-0.266852	0.508	0.0837438	33	7.2	22.1		105.366	2.92497	2.32629	-0.357315	0.680212	0.112133	44.187	9.6408	29.5919		45.5632	1.03272	1.00848	0.677607	6.11294	0.791858	2.57824	19.997	18.0611	0.798572
2014	84.63	2.33701	1.41639	-0.0827847	0.384	0.0772895	39	1	23.1		113.32	3.12925	1.89654	-0.110849	0.514176	0.103491	52.221	1.339	30.9309		48.3649	1.03482	1.00642	0.935672	6.09669	0.785753	2.6882	10.4168	18.7071	0.790798
2015	88.26	2.50744	1.09054	-0.0754198	0.368	0.110277	31	3.1	24.1		118.18	3.35746	1.46023	-0.100987	0.492752	0.14766	41.509	4.1509	32.2699		50.0595	1.037	1.00379	0.946024	6.09459	0.816818	2.53826	13.6344	19.3489	0.819916
2016	71.64	2.05267	1.14354	-0.334601	1.047	0.159934	77	3.4	25.1		95.926	2.74853	1.53119	-0.448031	1.40193	0.214152	103.103	4.5526	33.6089		42.1879	1.0308	1.00427	0.583945	6.18313	0.862185	3.18653	14.0966	19.9866	0.865866
2017	81.5	2.02948	1.50132	-0.290434	0.736	0.132193	28	4.2	26.1		109.129	2.71747	2.01027	-0.388891	0.985504	0.177007	37.492	5.6238	34.9479		46.8931	1.03045	1.00701	0.644886	6.14273	0.837	2.47448	15.332	20.6205	0.842865
2018	7.51	2.25698	1.84582	-0.311915	0.466	0.189143	26	4.2	27.1		10.0559	3.02209	2.47155	-0.417655	0.623974	0.253263	34.814	5.6238	36.2869		6.6372	1.03374	1.00909	0.615147	6.10744	0.888158	2.42906	15.332	21.2507	0.896231
2019	7.51	2.30987	1.45644	-0.269204	0.264	0.101052	30	2.1	28.1		10.0559	3.09291	1.95017	-0.360464	0.353496	0.135308	40.17	2.8119	37.6259		6.6372	1.03445	1.0067	0.674289	6.08092	0.80818	2.51753	12.0981	21.8773	0.813596
2020	80.94	1.65342	1.77069	-0.315035	0.618	0.141954	35	-6.1	29.1		108.379	2.21393	2.37095	-0.421831	0.827502	0.190077	46.865	-8.1679	38.9649		46.6288	1.02413	1.00867	0.610919	6.12733	0.845924	2.61645	0.0101414	22.5005	0.853258
2021	73.98	2.14891	1.67253	-0.319706	1.757	-0.0200066	35	1.5	30.1		99.0592	2.87739	2.23952	-0.428086	2.35262	-0.0267888	46.865	2.0085	40.3039		43.3145	1.03221	1.0081	0.604427	6.27449	0.689169	2.61645	11.1798	23.1205	0.694747
2022	73.98	2.46077	1.7744	-0.162073	0.278	0.0850351	35	2.6	31.1		99.0592	3.29497	2.37592	-0.217016	0.372242	0.113862	46.865	3.4814	41.6429		43.3145	1.03642	1.00869	0.823917	6.08276	0.793132	2.61645	12.8653	23.7373	0.800025
2023	78.24	2.24476	1.6794	-0.310734	0.383	0.100156	35	1.9	32.1		104.763	3.00574	2.24872	-0.416072	0.512837	0.134108	46.865	2.5441	42.9819		45.3494	1.03357	1.00814	0.616797	6.09655	0.807341	2.61645	11.7917	24.3511	0.81391
2013	35.11	0.765483	0.159235	-0.172451	0.222	0.168499	100	7.2	17.3		47.0123	1.02498	0.213216	-0.230913	0.297258	0.22562	133.9	9.6408	23.1647		23.5079	1.00074	0.984664	0.809351	6.0754	0.869809	3.40169	19.997	14.8944	0.856469
2014	34.28	0.734885	0.137007	-0.162263	0.222	0.185197	19	1	18.3		45.9009	0.984011	0.183453	-0.21727	0.297258	0.247979	25.441	1.339	24.5037		23.0512	0.999516	0.983188	0.823603	6.0754	0.884666	2.24586	10.4168	15.564	0.869793
2015	36.94	0.706805	0.124794	-0.0856549	0.298	0.0892386	19	3.1	19.3		49.4627	0.946412	0.1671	-0.114692	0.399022	0.11949	25.441	4.1509	25.8427		24.508	0.998349	0.982267	0.931554	6.08539	0.797087	2.24586	13.6344	16.2281	0.782953
2016	33.59	0.657298	0.122051	-0.0567622	0.417	0.250442	19	3.4	20.3		44.977	0.880122	0.163427	-0.0760045	0.558363	0.335342	25.441	4.5526	27.1817		22.67	0.996176	0.982048	0.972462	6.10102	0.941117	2.24586	14.0966	16.8871	0.924221
2017	33.08	0.636593	0.128521	-0.0720625	0.453	0.0989515	19	4.2	21.3		44.2941	0.852398	0.17209	-0.0964916	0.606567	0.132496	25.441	5.6238	28.5207		22.3874	0.99522	0.982557	0.95078	6.10574	0.806221	2.24586	15.332	17.5412	0.792158
2018	33.08	0.651395	0.123207	-0.0582815	0.469	0.109939	19	4.2	22.3		44.2941	0.872218	0.164974	-0.078039	0.627991	0.147209	25.441	5.6238	29.8597		22.3874	0.995906	0.982143	0.970345	6.10784	0.816471	2.24586	15.332	18.1907	0.801891
2019	98.51	0.883331	0.157606	-0.0730873	0.367	-0.263979	18	2.1	23.3		131.905	1.18278	0.211035	-0.0978639	0.491413	-0.353468	24.102	2.8119	31.1987		54.779	1.00505	0.984561	0.9493	6.09446	0.393214	2.21571	12.0981	18.8358	0.387144
2020	59.87	0.557695	0.155344	-0.0703626	0.134	0.0711596	18	-6.1	24.3		80.1659	0.746753	0.208005	-0.0942155	0.179426	0.0952827	24.102	-8.1679	32.5377		36.4143	0.99128	0.98442	0.953211	6.06379	0.779903	2.21571	0.0101414	19.4767	0.767753
2021	31.73	0.669356	0.140199	-0.0703737	0.347	0.0970359	19	1.5	25.3		42.4865	0.896267	0.187727	-0.0942304	0.464633	0.129931	25.441	2.0085	33.8767		21.6354	0.996721	0.98341	0.953211	6.09183	0.8044	2.24586	11.1798	20.1137	0.791055
2022	33.99	0.614607	0.11552	-0.0735023	0.262	0.0708988	19	2.6	26.3		45.5126	0.822959	0.154681	-0.0984195	0.350818	0.0949335	25.441	3.4814	35.2157		22.8912	0.994173	0.98151	0.948772	6.08065	0.779617	2.24586	12.8653	20.7468	0.765202
2023	49.31	0.60901	0.112002	-0.0355355	0.235	0.0922881	34	1.9	27.3		66.0261	0.815465	0.149971	-0.047582	0.314665	0.123574	45.526	2.5441	36.5547		31.0575	0.9939	0.981208	1.00254	6.07711	0.799975	2.59756	11.7917	21.3763	0.784942
2013	54.04	0.917696	1.63172	-0.336407	0.139	0.262276	32	7.2	22.4		72.3596	1.22879	2.18487	-0.450449	0.186121	0.351187	42.848	9.6408	29.9936		33.4801	1.0062	1.00785	0.581478	6.06445	0.951165	2.55848	19.997	18.2554	0.958628
2014	64.66	0.800472	1.56646	-0.366468	0.166	0.260788	33	1	23.4		86.5797	1.07183	2.09749	-0.4907	0.222274	0.349195	44.187	1.339	31.3326		38.7866	1.00208	1.00743	0.540136	6.06802	0.949905	2.57824	10.4168	18.9001	0.956967
2015	69.18	0.771239	1.49532	-0.23143	0.159	0.301254	34	3.1	24.4		92.632	1.03269	2.00223	-0.309885	0.212901	0.403379	45.526	4.1509	32.6716		40.9962	1.00097	1.00697	0.726855	6.06709	0.983689	2.59756	13.6344	19.5406	0.990542
2016	68.07	0.819469	1.23022	-0.22928	0.235	0.215081	48	3.4	25.4		91.1457	1.09727	1.64726	-0.307006	0.314665	0.287994	64.272	4.5526	34.0106		40.4561	1.00279	1.005	0.729874	6.07711	0.910809	2.83143	14.0966	20.1772	0.915366
2017	60.78	0.709759	1.10085	-0.262201	0.165	0.32464	50	4.2	26.4		81.3844	0.950367	1.47404	-0.351088	0.220935	0.434693	66.95	5.6238	35.3496		36.8675	0.998475	1.00389	0.684038	6.06788	1.00286	2.86047	15.332	20.8099	1.00676
2018	91.53	0.761831	0.518204	-0.242234	0.087	0.102337	44	4.2	27.4		122.559	1.02009	0.693875	-0.324352	0.116493	0.137029	58.916	5.6238	36.6886		51.5754	1.0006	0.996352	0.711769	6.05759	0.809368	2.7705	15.332	21.439	0.806415
2019	75.79	0.749115	0.698405	-0.246398	0.125	0.249506	44	2.1	28.4		101.483	1.00306	0.935164	-0.329927	0.167375	0.334088	58.916	2.8119	38.0276		44.1816	1.00009	0.99933	0.706051	6.06261	0.940355	2.7705	12.0981	22.0646	0.939726
2020	75.79	0.640551	0.771062	-0.361295	0.013	0.118398	44	-6.1	29.4		101.483	0.857698	1.03245	-0.483774	0.017407	0.158535	58.916	-8.1679	39.3666		44.1816	0.995406	1.00032	0.547202	6.04781	0.824294	2.7705	0.0101414	22.6869	0.824557
2021	53.73	0.682312	0.699832	-0.327461	0.223	0.0416551	44	1.5	30.4		71.9445	0.913616	0.937074	-0.438471	0.298597	0.0557761	58.916	2.0085	40.7056		33.3225	0.997293	0.999351	0.593718	6.07552	0.751321	2.7705	11.1798	23.3059	0.750833
2022	58.4	0.720878	0.726673	-0.240393	0.274	0.14418	51	2.6	31.4		78.1976	0.965255	0.973015	-0.321887	0.366886	0.193057	68.289	3.4814	42.0446		35.6795	0.998941	0.999726	0.714369	6.08224	0.847959	2.87467	12.8653	23.9218	0.847727
2023	40.45	0.708854	0.528898	-0.22487	0.247	0.107886	51	1.9	32.4		54.1626	0.949156	0.708195	-0.301101	0.330733	0.144459	68.289	2.5441	43.3836		26.4018	0.998437	0.996556	0.736019	6.07868	0.814594	2.87467	11.7917	24.5347	0.811789
2013	39.85	1.76631	0.720756	-0.0774858	0.171	0.352222	25	7.2	30.8		53.3591	2.36509	0.965092	-0.103754	0.228969	0.471626	33.475	9.6408	41.2412		26.0802	1.02616	0.999645	0.943066	6.06868	1.02517	2.40536	19.997	23.5526	1.02481
2014	39.85	1.443	0.615981	-0.323297	0.108	-0.189279	25	1	31.8		53.3591	1.93218	0.824799	-0.432895	0.144612	-0.253444	33.475	1.339	42.5802		26.0802	1.01996	0.998076	0.599483	6.06036	0.495806	2.40536	10.4168	24.1673	0.494852
2015	39.85	1.50321	0.961206	-0.0952236	0.126	-0.0461622	25	3.1	32.8		53.3591	2.01279	1.28706	-0.127504	0.168714	-0.0618112	33.475	4.1509	43.9192		26.0802	1.02121	1.00253	0.918046	6.06274	0.66173	2.40536	13.6344	24.779	0.663403
2016	39.85	1.07051	0.486037	-0.194203	0.08	0.288799	25	3.4	33.8		53.3591	1.43341	0.650803	-0.260037	0.10712	0.386702	33.475	4.5526	45.2582		26.0802	1.01086	0.995714	0.778905	6.05667	0.973359	2.40536	14.0966	25.3878	0.969187
2017	73.35	1.31433	0.632259	-0.242764	0.045	0.0604586	25	4.2	34.8		98.2156	1.75989	0.846595	-0.325061	0.060255	0.080954	33.475	5.6238	46.5972		43.0119	1.0171	0.998336	0.711041	6.05205	0.769634	2.40536	15.332	25.9939	0.768354
2018	73.35	1.18803	0.389539	-0.175206	0.001	-0.00691601	25	4.2	35.8		98.2156	1.59077	0.521593	-0.2346	0.001339	-0.00926054	33.475	5.6238	47.9362		43.0119	1.01402	0.993513	0.805477	6.04622	0.702628	2.40536	15.332	26.5973	0.69807
2019	58.16	1.25179	0.493119	-0.142311	0.086	0.088599	25	2.1	36.8		77.8762	1.67615	0.660286	-0.190554	0.115154	0.118634	33.475	2.8119	49.2752		35.5592	1.01561	0.995858	0.851622	6.05747	0.796453	2.40536	12.0981	27.1981	0.793154
2020	56.83	1.08144	0.42471	-0.30165	0.035	-0.063093	25	-6.1	37.8		76.0954	1.44805	0.568687	-0.403909	0.046865	-0.0844815	33.475	-8.1679	50.6142		34.891	1.01117	0.994372	0.629387	6.05073	0.64354	2.40536	0.0101414	27.7964	0.639918
2021	56.83	0.893537	0.522739	-0.23699	-0.061	0.00309426	25	1.5	38.8		76.0954	1.19645	0.699947	-0.317329	-0.081679	0.00414321	33.475	2.0085	51.9532		34.891	1.00539	0.996438	0.719154	6.03802	0.712824	2.40536	11.1798	28.3923	0.710285
2022	43.16	1.133	0.393918	-0.210944	0.046	0.0594283	25	2.6	39.8		57.7912	1.51708	0.527457	-0.282453	0.061594	0.0795744	33.475	3.4814	53.2922		27.8437	1.01258	0.993624	0.755411	6.05218	0.768624	2.40536	12.8653	28.9857	0.763724
2023	63.62	0.983732	0.39778	-0.125245	0.063	0.121979	25	1.9	40.8		85.1872	1.31722	0.532627	-0.167703	0.084357	0.16333	33.475	2.5441	54.6312		38.2743	1.0083	0.99372	0.875696	6.05443	0.827603	2.40536	11.7917	29.5769	0.822405
2013	19.17	1.72949	0.326692	0.0937172	10.767	0.0485061	26	7.2	21.5		25.6686	2.31579	0.43744	0.125487	14.417	0.0649497	34.814	9.6408	28.7885		14.3123	1.02551	0.991765	1.18696	7.34249	0.757967	2.42906	19.997	17.6714	0.751725
2014	19.17	1.44868	0.286172	-0.026744	6.746	0.110524	26	1	22.5		25.6686	1.93979	0.383185	-0.0358102	9.03289	0.147992	34.814	1.339	30.1275		14.3123	1.02008	0.990454	1.01506	6.8848	0.817026	2.42906	10.4168	18.3201	0.809227
2015	19.17	1.47286	0.324787	0.121181	5.473	-0.0710632	26	3.1	23.5		25.6686	1.97216	0.43489	0.162262	7.32835	-0.0951536	34.814	4.1509	31.4665		14.3123	1.02058	0.991708	1.22638	6.73393	0.634851	2.42906	13.6344	18.9643	0.629587
2016	19.17	1.8203	0.892709	-0.114242	0.157	-0.191949	26	3.4	24.5		25.6686	2.43739	1.19534	-0.15297	0.210223	-0.257019	34.814	4.5526	32.8055		14.3123	1.02709	1.00179	0.891169	6.06683	0.492359	2.42906	14.0966	19.6044	0.493238
2017	81.63	1.33667	0.167644	-0.0187089	0.122	0.605432	26	4.2	25.5		109.303	1.78981	0.224476	-0.0250512	0.163358	0.810673	34.814	5.6238	34.1445		46.9545	1.01762	0.985172	1.02641	6.06222	1.21748	2.42906	15.332	20.2406	1.19942
2018	81.36	1.27153	0.291846	-0.136583	0.123	0.250607	26	4.2	26.5		108.941	1.70258	0.390781	-0.182884	0.164697	0.335563	34.814	5.6238	35.4835		46.8271	1.01609	0.990648	0.859713	6.06234	0.941307	2.42906	15.332	20.873	0.932504
2019	50.35	1.34089	0.152621	0.0651227	0.179	0.14598	26	2.1	27.5		67.4186	1.79545	0.204359	0.0871993	0.239681	0.195467	34.814	2.8119	36.8225		31.5937	1.01771	0.984249	1.14601	6.06973	0.849584	2.42906	12.0981	21.5017	0.836202
2020	40.13	1.27925	0.149126	0.0223298	0.249	0.244376	26	-6.1	28.5		53.7341	1.71292	0.199679	0.0298996	0.333411	0.32722	34.814	-8.1679	38.1615		26.2304	1.01628	0.98402	1.08489	6.07895	0.935971	2.42906	0.0101414	22.127	0.921014
2021	57.01	1.10585	0.37774	-0.121913	0.263	-0.0390619	26	1.5	29.5		76.3364	1.48073	0.505794	-0.163241	0.352157	-0.0523039	34.814	2.0085	39.5005		34.9816	1.01185	0.993207	0.880431	6.08079	0.669249	2.42906	11.1798	22.7489	0.664703
2022	53.51	1.27416	0.28812	-0.0572783	0.206	0.0949156	26	2.6	30.5		71.6499	1.7061	0.385793	-0.0766957	0.275834	0.127092	34.814	3.4814	40.8395		33.2106	1.01616	0.990521	0.971721	6.07328	0.802435	2.42906	12.8653	23.3676	0.794829
2023	48.51	1.02277	0.392921	-0.00840752	0.206	0.312096	26	1.9	31.5		64.9549	1.36949	0.526121	-0.0112577	0.275834	0.417897	34.814	2.5441	42.1785		30.6437	1.00948	0.993598	1.04107	6.07328	0.992601	2.42906	11.7917	23.9832	0.986247
2013	43.14	1.40332	2.42748	-0.377344	0.074	0.123449	74	7.2	18.9		57.7645	1.87904	3.25039	-0.505263	0.099086	0.165298	99.086	9.6408	25.3071		27.8331	1.0191	1.01186	0.525203	6.05588	0.828979	3.15503	19.997	15.9631	0.838808
2014	90.4	1.6503	2.29167	-0.315694	0.332	0.102753	71	1	19.9		121.046	2.20976	3.06855	-0.422715	0.444548	0.137586	95.069	1.339	26.6461		51.0526	1.02407	1.01127	0.609992	6.08985	0.809787	3.12255	10.4168	16.6241	0.818917
2015	88.55	1.62643	1.73404	-0.209994	0.565	0.166765	59	3.1	20.9		118.568	2.17779	2.32188	-0.281182	0.756535	0.223298	79.001	4.1509	27.9851		50.1944	1.02362	1.00846	0.756767	6.1204	0.868274	2.98132	13.6344	17.2801	0.875619
2016	81.73	1.4707	1.56594	-0.209136	0.392	0.208139	60	3.4	21.9		109.436	1.96927	2.09679	-0.280033	0.524888	0.278698	80.34	4.5526	29.3241		47.0016	1.02054	1.00743	0.758019	6.09774	0.904774	2.99387	14.0966	17.9314	0.911498
2017	88.85	1.50507	1.16719	-0.394303	0.36	0.0998101	70	4.2	22.9		118.97	2.01529	1.56286	-0.527972	0.48204	0.133646	93.73	5.6238	30.6631		50.3338	1.02125	1.00448	0.502031	6.09353	0.806991	3.1115	15.332	18.5783	0.810603
2018	85.7	1.36625	1.16444	-0.300462	0.432	0.290152	77	4.2	23.9		114.752	1.82941	1.55918	-0.402318	0.578448	0.388514	103.103	5.6238	32.0021		48.8657	1.01828	1.00445	0.631039	6.10298	0.974476	3.18653	15.332	19.2209	0.978814
2019	94.11	1.22233	1.32285	-0.386618	0.266	0.142588	76	2.1	24.9		126.013	1.6367	1.7713	-0.517681	0.356174	0.190926	101.764	2.8119	33.3411		52.7645	1.01489	1.00573	0.512538	6.08119	0.846467	3.17613	12.0981	19.8594	0.85132
2020	95.91	1.30593	1.42276	-0.322855	0.917	0.154722	76	-6.1	25.9		128.423	1.74863	1.90507	-0.432302	1.22786	0.207173	101.764	-8.1679	34.6801		53.5906	1.01691	1.00647	0.600101	6.16628	0.857482	3.17613	0.0101414	20.494	0.863027
2021	92.25	0.997186	1.66054	-0.421203	0.325	0.0478194	76	1.5	26.9		123.523	1.33523	2.22347	-0.563991	0.435175	0.0640301	101.764	2.0085	36.0191		51.9078	1.00871	1.00802	0.465409	6.08894	0.757311	3.17613	11.1798	21.1249	0.763387
2022	78.26	1.29394	1.58057	-0.289142	0.639	0.0708893	76	2.6	27.9		104.79	1.73258	2.11638	-0.38716	0.855621	0.0949208	101.764	3.4814	37.3581		45.3589	1.01663	1.00753	0.646644	6.13007	0.779617	3.17613	12.8653	21.7522	0.785484
2023	78.26	0.812348	1.76196	-0.339636	-0.195	0.108678	77	1.9	28.9		104.79	1.08773	2.35926	-0.454773	-0.261105	0.14552	103.103	2.5441	38.6971		45.3589	1.00253	1.00862	0.576956	6.02026	0.81529	3.18653	11.7917	22.3762	0.822318
2013	24.82	1.77546	1.67521	-0.403627	0.557	0.566644	30	7.2	24		33.234	2.37734	2.24311	-0.540456	0.745823	0.758737	40.17	9.6408	32.136		17.6888	1.02632	1.00811	0.489297	6.11935	1.1893	2.51753	19.997	19.2849	1.19894
2014	24.82	1.23393	2.11519	-0.58141	0.314	0.592291	30	1	25		33.234	1.65223	2.83224	-0.778509	0.420446	0.793078	40.17	1.339	33.475		17.6888	1.01518	1.01046	0.251071	6.08749	1.20799	2.51753	10.4168	19.923	1.22063
2015	37.27	1.17905	0.711032	-0.547645	0.157	0.177959	30	3.1	26		49.9045	1.57874	0.952071	-0.733297	0.210223	0.238287	40.17	4.1509	34.814		24.6874	1.01379	0.999509	0.295588	6.06683	0.878252	2.51753	13.6344	20.5573	0.877821
2016	37.21	1.13095	0.713623	-0.56647	0.254	0.126507	34	3.4	27		49.8242	1.51435	0.955542	-0.758504	0.340106	0.169393	45.526	4.5526	36.153		24.6548	1.01253	0.999545	0.270718	6.0796	0.831795	2.59756	14.0966	21.1878	0.831417
2017	3.67	1.16701	0.615548	-0.612674	0.076	-0.0158025	33	4.2	28		4.91413	1.56263	0.824219	-0.82037	0.101764	-0.0211595	44.187	5.6238	37.492		3.68964	1.01348	0.998068	0.210199	6.05614	0.693494	2.57824	15.332	21.8148	0.692154
2018	30.32	0.796308	0.601038	-0.481563	0.099	0.20501	58	4.2	29		40.5985	1.06626	0.80479	-0.644813	0.132561	0.274509	77.662	5.6238	38.831		20.8439	1.00193	0.997831	0.383822	6.05918	0.90204	2.9686	15.332	22.4384	0.900083
2019	34.84	0.801576	0.510871	-0.541971	-0.062	0.085084	53	2.1	30		46.6508	1.07331	0.684056	-0.7257	-0.083018	0.113928	70.967	2.8119	40.17		23.3595	1.00212	0.996211	0.303112	6.03789	0.793132	2.90245	12.0981	23.0586	0.790127
2020	34.84	0.715081	0.439868	-0.411749	0.144	0.0901688	53	-6.1	31		46.6508	0.957494	0.588984	-0.551332	0.192816	0.120736	70.967	-8.1679	41.509		23.3595	0.998698	0.994721	0.47831	6.06511	0.797933	2.90245	0.0101414	23.6758	0.793721
2021	23.82	0.686416	0.349499	-0.416766	0.126	0.059096	57	1.5	32		31.895	0.919112	0.467979	-0.558049	0.168714	0.0791296	76.323	2.0085	42.848		17.1022	0.997472	0.992436	0.471501	6.06274	0.768263	2.95572	11.1798	24.2899	0.762452
2022	23.82	0.757714	0.304847	-0.470076	-0.07	-0.00635832	57	2.6	33		31.895	1.01458	0.40819	-0.629432	-0.09373	-0.00851379	76.323	3.4814	44.187		17.1022	1.00043	0.99108	0.399302	6.03683	0.70324	2.95572	12.8653	24.901	0.696967
2023	23.82	0.810857	0.370781	-0.463242	-0.187	0.107431	57	1.9	34		31.895	1.08574	0.496476	-0.620281	-0.250393	0.14385	76.323	2.5441	45.526		17.1022	1.00247	0.993023	0.408465	6.02132	0.814177	2.95572	11.7917	25.5093	0.808496
2013	37.2	1.58863	0.958452	-0.175118	0.075	0.247343	24	7.2	-1.3		49.8108	2.12718	1.28337	-0.234483	0.100425	0.331192	32.136	9.6408	-1.7407		24.6493	1.0229	1.0025	0.805581	6.05601	0.938514	2.38094	19.997	0.0196574	0.940859
2014	37.2	1.39236	0.792704	-0.235788	0.101	0.197715	24	1	-0.3		49.8108	1.86436	1.06143	-0.31572	0.135239	0.264741	32.136	1.339	-0.4017		24.6493	1.01886	1.0006	0.720819	6.05944	0.89564	2.38094	10.4168	1.28535	0.896174
2015	37.2	1.17095	0.493982	-0.307379	0.054	0.295154	24	3.1	0.7		49.8108	1.56791	0.661442	-0.411581	0.072306	0.395212	32.136	4.1509	0.9373		24.6493	1.01358	0.995875	0.621439	6.05323	0.978626	2.38094	13.6344	2.29417	0.974588
2016	41.23	1.28058	0.410076	-0.227903	0.078	-0.0297743	38	3.4	1.7		55.207	1.7147	0.549092	-0.305162	0.104442	-0.0398678	50.882	4.5526	2.2763		26.8185	1.01631	0.994023	0.731749	6.0564	0.678982	2.6708	14.0966	3.22197	0.674924
2017	44.31	1.26999	0.441698	-0.337955	0.045	0.118537	25	4.2	2.7		59.3311	1.70052	0.591434	-0.452522	0.060255	0.158721	33.475	5.6238	3.6153		28.4506	1.01606	0.994761	0.57932	6.05205	0.824432	2.40536	15.332	4.10071	0.820113
2018	40.97	1.22804	0.403248	-0.386868	0.032	0.0247668	27	4.2	3.7		54.8588	1.64434	0.539949	-0.518016	0.042848	0.0331628	36.153	5.6238	4.9543		26.6798	1.01503	0.993855	0.512232	6.05032	0.734652	2.45209	15.332	4.94467	0.730137
2019	36.76	1.01042	0.40514	-0.295863	0.049	0.509497	29	2.1	4.7		49.2216	1.35295	0.542483	-0.39616	0.065611	0.682216	38.831	2.8119	6.2933		24.41	1.00911	0.993903	0.637341	6.05257	1.14705	2.49629	12.0981	5.76189	1.14005
2020	40.35	1.05996	0.467611	-0.142074	0.129	0.156571	38	-6.1	5.7		54.0286	1.41929	0.626131	-0.190237	0.172731	0.209649	50.882	-8.1679	7.6323		26.3483	1.01056	0.995328	0.852043	6.06313	0.859096	2.6708	0.0101414	6.55752	0.855083
2021	38.04	0.973428	0.504755	-0.400066	0.166	-0.0288105	37	1.5	6.7		50.9356	1.30342	0.675866	-0.535688	0.222274	-0.0385773	49.543	2.0085	8.9713		25.1048	1.00798	0.996091	0.494185	6.06802	0.679997	2.65305	11.1798	7.33513	0.677339
2022	38.06	1.07449	0.337456	-0.368785	0.163	0.0908644	42	2.6	7.7		50.9623	1.43875	0.451854	-0.493803	0.218257	0.121667	56.238	3.4814	10.3103		25.1156	1.01097	0.992089	0.536964	6.06762	0.798638	2.73847	12.8653	8.09731	0.792319
2023	39.72	0.752307	0.242905	-0.287576	0.101	0.323572	48	1.9	8.7		53.1851	1.00734	0.32525	-0.385065	0.135239	0.433263	64.272	2.5441	11.6493		26.0104	1.00022	0.98883	0.648816	6.05944	1.00201	2.83143	11.7917	8.84604	0.990819
2013	40.02	1.22866	1.26049	-0.284641	0.125	0.23954	24	7.2	21.6		53.5868	1.64517	1.6878	-0.381134	0.167375	0.320744	32.136	9.6408	28.9224		26.1714	1.01505	1.00525	0.652954	6.06261	0.931829	2.38094	19.997	17.7365	0.936719
2014	63.06	1.03238	1.2744	-0.273935	0.048	0.0265683	24	1	22.6		84.4373	1.38236	1.70643	-0.366799	0.064272	0.035575	32.136	1.339	30.2614		37.9978	1.00976	1.00536	0.667761	6.05244	0.736433	2.38094	10.4168	18.3847	0.740379
2015	63.06	0.963833	1.51372	-0.317041	-0.052	0.138804	33	3.1	23.6		84.4373	1.29057	2.02687	-0.424518	-0.069628	0.185858	44.187	4.1509	31.6004		37.9978	1.00768	1.00709	0.608136	6.03922	0.843069	2.57824	13.6344	19.0285	0.849047
2016	62.18	0.849258	1.0436	-0.27157	0.056	0.260198	46	3.4	24.6		83.259	1.13716	1.39739	-0.363632	0.074984	0.348406	61.594	4.5526	32.9394		37.5624	1.00386	1.00335	0.671076	6.0535	0.9494	2.80146	14.0966	19.6682	0.952583
2017	31.49	0.93472	0.819753	-0.136669	0.111	0.0297412	49	4.2	25.6		42.1651	1.25159	1.09765	-0.183	0.148629	0.0398234	65.611	5.6238	34.2784		21.5011	1.00676	1.00093	0.859608	6.06076	0.739545	2.84606	15.332	20.304	0.740234
2018	61.54	0.955286	1.02109	-0.368049	0.054	0.0561439	38	4.2	26.6		82.4021	1.27913	1.36724	-0.492817	0.072306	0.0751766	50.882	5.6238	35.6174		37.2451	1.00741	1.00313	0.537987	6.05323	0.765444	2.6708	15.332	20.936	0.767842
2019	76.63	1.04622	0.841334	-0.162588	0.023	0.0553153	39	2.1	27.6		102.608	1.40088	1.12655	-0.217705	0.030797	0.0740672	52.221	2.8119	36.9564		44.5828	1.01016	1.00119	0.823184	6.04914	0.764648	2.6882	12.0981	21.5644	0.765559
2020	76.63	1.02447	0.726991	-0.253406	-0.02	0.0721951	39	-6.1	28.6		102.608	1.37177	0.973441	-0.339311	-0.02678	0.0966692	52.221	-8.1679	38.2954		44.5828	1.00953	0.99973	0.696286	6.04345	0.780904	2.6882	0.0101414	22.1893	0.780693
2021	16.04	1.10797	0.95653	-0.370175	0.206	0.0419619	39	1.5	29.6		21.4776	1.48357	1.28079	-0.495664	0.275834	0.0561869	52.221	2.0085	39.6344		12.366	1.0119	1.00248	0.535019	6.07328	0.751614	2.6882	11.1798	22.8109	0.753477
2022	16.04	0.979534	1.09849	-0.25995	0.018	0.0670483	39	2.6	30.6		21.4776	1.3116	1.47088	-0.348073	0.024102	0.0897777	52.221	3.4814	40.9734		12.366	1.00817	1.00387	0.68715	6.04848	0.775964	2.6882	12.8653	23.4293	0.778964
2023	14.76	1.15787	0.905077	-0.104881	0.393	0.0577517	39	1.9	31.6		19.7636	1.55039	1.2119	-0.140436	0.526227	0.0773295	52.221	2.5441	42.3124		11.5507	1.01324	1.00192	0.904444	6.09787	0.766963	2.6882	11.7917	24.0446	0.768438
2013	66.92	1.24642	1.00055	-0.447977	0.269	0.0988653	39	7.2	22.1		89.6059	1.66896	1.33974	-0.599841	0.360191	0.132381	52.221	9.6408	29.5919		39.8948	1.01549	1.00293	0.429151	6.08158	0.806151	2.6882	19.997	18.0611	0.808512
2014	66.92	0.998693	0.402351	-0.3462	0.231	0.26245	57	1	23.1		89.6059	1.33725	0.538748	-0.463561	0.309309	0.35142	76.323	1.339	30.9309		39.8948	1.00876	0.993833	0.567918	6.07658	0.951291	2.95572	10.4168	18.7071	0.945425
2015	71.81	1.08192	0.175028	-0.28494	0.278	0.0690863	57	3.1	24.1		96.1536	1.44869	0.234362	-0.381534	0.372242	0.0925065	76.323	4.1509	32.2699		42.27	1.01118	0.985597	0.652541	6.08276	0.777899	2.95572	13.6344	19.3489	0.766696
2016	72.33	0.942029	0.206355	-0.20713	0.314	0.118468	57	3.4	25.1		96.8499	1.26138	0.276309	-0.277348	0.420446	0.158629	76.323	4.5526	33.6089		42.5208	1.00699	0.98722	0.760837	6.08749	0.824363	2.95572	14.0966	19.9866	0.813827
2017	79.83	0.956379	0.195496	-0.30897	0.251	0.220869	57	4.2	26.1		106.892	1.28059	0.261769	-0.413711	0.336089	0.295744	76.323	5.6238	34.9479		46.1038	1.00745	0.986688	0.619272	6.07921	0.915786	2.95572	15.332	20.6205	0.903595
2018	85.56	1.0242	0.209455	-0.27757	0.191	0.117061	57	4.2	27.1		114.565	1.37141	0.28046	-0.371667	0.255749	0.156744	76.323	5.6238	36.2869		48.8002	1.00952	0.987369	0.662685	6.0713	0.823051	2.95572	15.332	21.2507	0.812655
2019	81.97	1.0096	0.155099	-0.225316	0.222	0.199524	57	2.1	28.1		109.758	1.35186	0.207678	-0.301698	0.297258	0.267163	76.323	2.8119	37.6259		47.1148	1.00909	0.984406	0.735394	6.0754	0.897276	2.95572	12.0981	21.8773	0.883284
2020	87.93	0.879106	0.156516	-0.201554	0.331	0.243926	57	-6.1	29.1		117.738	1.17712	0.209575	-0.269881	0.443209	0.326617	76.323	-8.1679	38.9649		49.906	1.0049	0.984496	0.768563	6.08973	0.935589	2.95572	0.0101414	22.5005	0.921084
2021	87.93	0.904286	0.285523	-0.158328	0.169	0.103176	52	1.5	30.1		117.738	1.21084	0.382316	-0.212001	0.226291	0.138152	69.628	2.0085	40.3039		49.906	1.00575	0.990431	0.829161	6.06841	0.810205	2.88866	11.1798	23.1205	0.802452
2022	95.04	1.06545	0.217267	-0.286293	0.137	-0.0239454	52	2.6	31.1		127.259	1.42664	0.29092	-0.383346	0.183443	-0.0320628	69.628	3.4814	41.6429		53.1916	1.01072	0.987728	0.650678	6.06419	0.685059	2.88866	12.8653	23.7373	0.676652
2023	92.5	0.912635	0.163339	-0.188388	0.097	0.1059	52	1.9	32.1		123.858	1.22202	0.218711	-0.252251	0.129883	0.1418	69.628	2.5441	42.9819		52.0231	1.00603	0.984914	0.786955	6.05891	0.812715	2.88866	11.7917	24.3511	0.800455
2013	93.21	0.66807	2.76446	-0.676902	-0.135	0.102699	73	7.2	10.7		124.808	0.894545	3.70161	-0.906372	-0.180765	0.137514	97.747	9.6408	14.3273		52.3503	0.996661	1.01317	0.127816	6.02821	0.809717	3.14431	19.997	10.3091	0.820384
2014	93.21	0.76191	0.570646	-0.643296	-0.036	0.00271971	73	1	11.7		124.808	1.0202	0.764095	-0.861373	-0.048204	0.00364169	97.747	1.339	15.6663		52.3503	1.0006	0.997313	0.170637	6.04133	0.712445	3.14431	10.4168	11.0256	0.710531
2015	93.21	0.819416	0.490527	-0.588955	0.057	0.00388489	60	3.1	12.7		124.808	1.0972	0.656816	-0.78861	0.076323	0.00520187	80.34	4.1509	17.0053		52.3503	1.00279	0.995805	0.241181	6.05363	0.713657	2.99387	13.6344	11.7334	0.710663
2016	93.21	0.838137	0.540107	-0.590451	0.038	0.142409	60	3.4	13.7		124.808	1.12226	0.723203	-0.790614	0.050882	0.190686	80.34	4.5526	18.3443		52.3503	1.00347	0.996765	0.239226	6.05112	0.846331	2.99387	14.0966	12.4332	0.843593
2017	93.21	0.833111	0.720172	-0.589535	0.031	0.137472	60	4.2	14.7		124.808	1.11554	0.96431	-0.789387	0.041509	0.184074	80.34	5.6238	19.6833		52.3503	1.00328	0.999637	0.240399	6.05019	0.841844	2.99387	15.332	13.1255	0.841538
2018	98.4	0.866708	0.761922	-0.559591	0.041	0.0396977	60	4.2	15.7		131.758	1.16052	1.02021	-0.749293	0.054899	0.0531553	80.34	5.6238	21.0223		54.7288	1.00448	1.0002	0.279783	6.05152	0.749416	2.99387	15.332	13.8109	0.749566
2019	84.32	0.836933	0.69048	-0.50462	0.047	0.071229	60	2.1	16.7		112.904	1.12065	0.924552	-0.675686	0.062933	0.0953757	80.34	2.8119	22.3613		48.2196	1.00342	0.999216	0.352869	6.05231	0.779975	2.99387	12.0981	14.4899	0.779363
2020	52.93	0.854082	0.497717	-0.417497	0.094	0.0594612	59	-6.1	17.7		70.8733	1.14362	0.666443	-0.559029	0.125866	0.0796185	79.001	-8.1679	23.7003		32.9151	1.00403	0.99595	0.470486	6.05852	0.768624	2.98132	0.0101414	15.1629	0.765511
2021	51.31	0.86261	0.707595	-0.522823	0.097	0.131828	59	1.5	18.7		68.7041	1.15503	0.94747	-0.70006	0.129883	0.176518	79.001	2.0085	25.0393		32.0868	1.00433	0.999461	0.328534	6.05891	0.836658	2.98132	11.1798	15.8302	0.836207
2022	79.15	0.882938	0.692124	-0.46331	0.101	0.178991	60	2.6	19.7		105.982	1.18225	0.926754	-0.620373	0.135239	0.239669	80.34	3.4814	26.3783		45.7815	1.00504	0.99924	0.408365	6.05944	0.87918	2.99387	12.8653	16.4923	0.878512
2023	57.57	0.8321	0.733303	-0.476786	0.052	0.160809	60	1.9	20.7		77.0862	1.11418	0.981893	-0.638417	0.069628	0.215324	80.34	2.5441	27.7173		35.2631	1.00325	0.999817	0.390251	6.05297	0.862922	2.99387	11.7917	17.1493	0.862765
2013	3.9	0.855369	0.845374	-0.425144	0.119	0.827677	64	7.2	21.4		5.2221	1.14534	1.13196	-0.569268	0.159341	1.10826	85.696	9.6408	28.6546		3.87823	1.00408	1.00124	0.46003	6.06181	1.37142	3.04257	19.997	17.6063	1.37312
2014	3.9	0.799023	0.674769	-0.433689	0.076	0.238244	69	1	22.4		5.2221	1.06989	0.903515	-0.580709	0.101764	0.319009	92.391	1.339	29.9936		3.87823	1.00203	0.998986	0.448474	6.05614	0.930744	3.10033	10.4168	18.2554	0.9298
2015	92.89	0.542959	0.191633	-0.369972	0.022	-0.347189	69	3.1	23.4		124.38	0.727023	0.256597	-0.495393	0.029458	-0.464886	92.391	4.1509	31.3326		52.2029	0.990481	0.98649	0.535326	6.04901	0.253033	3.10033	13.6344	18.9001	0.249615
2016	96.93	0.540684	0.346597	-0.399395	0.036	0.2384	69	3.4	24.4		129.789	0.723976	0.464093	-0.534789	0.048204	0.319218	92.391	4.5526	32.6716		54.0575	0.990358	0.992353	0.495102	6.05086	0.930871	3.10033	14.0966	19.5406	0.923753
2017	64.05	0.688131	0.291185	-0.346069	0.023	0.0607107	69	4.2	25.4		85.7629	0.921408	0.389897	-0.463386	0.030797	0.0812916	92.391	5.6238	34.0106		38.4863	0.997547	0.990626	0.568123	6.04914	0.769851	3.10033	15.332	20.1772	0.762634
2018	61.43	0.683854	0.31602	-0.373033	0.016	0.150885	69	4.2	26.4		82.2548	0.91568	0.423151	-0.499491	0.021424	0.202035	92.391	5.6238	35.3496		37.1905	0.997361	0.991438	0.531132	6.04821	0.853978	3.10033	15.332	20.8099	0.846666
2019	61.43	0.65274	0.268815	-0.378812	-0.02	0.0604897	69	2.1	27.4		82.2548	0.874019	0.359944	-0.50723	-0.02678	0.0809956	92.391	2.8119	36.6886		37.1905	0.995968	0.989833	0.523261	6.04345	0.769634	3.10033	12.0981	21.439	0.761809
2020	92.99	0.620202	0.290759	-0.36871	-0.02	0.015616	70	-6.1	28.4		124.514	0.83045	0.389326	-0.493703	-0.02678	0.0209098	93.73	-8.1679	38.0276		52.249	0.994444	0.99061	0.537066	6.04345	0.725477	3.1115	0.0101414	22.0646	0.718665
2021	92.99	0.669685	0.267009	-0.425524	0.001	0.0536255	70	1.5	29.4		124.514	0.896709	0.357525	-0.569777	0.001339	0.0718046	93.73	2.0085	39.3666		52.249	0.996734	0.989767	0.459523	6.04622	0.762981	3.1115	11.1798	22.6869	0.755173
2022	92.99	0.812405	0.22322	-0.284566	0.075	0.119027	70	2.6	30.4		124.514	1.08781	0.298892	-0.381034	0.100425	0.159377	93.73	3.4814	40.7056		52.249	1.00253	0.987996	0.653058	6.05601	0.824915	3.1115	12.8653	23.3059	0.815013
2023	92.99	0.736756	0.168002	-0.382175	0.011	0.0420955	70	1.9	31.4		124.514	0.986517	0.224955	-0.511732	0.014729	0.0563659	93.73	2.5441	42.0446		52.249	0.999592	0.985194	0.518664	6.04755	0.751761	3.1115	11.7917	23.9218	0.74063
2013	29.39	1.96663	5.99071	-0.0570275	0.009	0.100487	42	7.2	34.8		39.3532	2.63332	8.02157	-0.0763598	0.012051	0.134552	56.238	9.6408	46.5972		20.3181	1.02947	1.02104	0.972038	6.04729	0.807691	2.73847	19.997	25.9939	0.824684
2014	29.39	1.70508	5.46528	-0.179986	0.037	0.185818	42	1	35.8		39.3532	2.2831	7.31801	-0.241001	0.049543	0.24881	56.238	1.339	47.9362		20.3181	1.02508	1.0201	0.798777	6.05098	0.885194	2.73847	10.4168	26.5973	0.902989
2015	29.39	1.69189	2.39552	-0.0647152	0.113	0.126116	42	3.1	36.8		39.3532	2.26544	3.2076	-0.0866537	0.151307	0.16887	56.238	4.1509	49.2752		20.3181	1.02484	1.01172	0.961141	6.06102	0.831452	2.73847	13.6344	27.1981	0.8412
2016	29.39	1.14243	0.346883	-0.0268129	0.104	0.656189	42	3.4	37.8		39.3532	1.52972	0.464476	-0.0359025	0.139256	0.878637	56.238	4.5526	50.6142		20.3181	1.01283	0.992361	1.01495	6.05984	1.25366	2.73847	14.0966	27.7964	1.24408
2017	40.11	1.18355	0.369162	-0.167593	0.039	-0.167914	42	4.2	38.8		53.7073	1.58477	0.494308	-0.224406	0.052221	-0.224837	56.238	5.6238	51.9532		26.2197	1.01391	0.992979	0.816161	6.05125	0.522665	2.73847	15.332	28.3923	0.518995
2018	40.11	1.09751	0.552418	-0.111035	-0.022	0.19822	44	4.2	39.8		53.7073	1.46956	0.739688	-0.148676	-0.029458	0.265417	58.916	5.6238	53.2922		26.2197	1.01162	0.996989	0.895698	6.04318	0.896098	2.7705	15.332	28.9857	0.8934
2019	2.59	0.874781	2.67139	-0.134449	0.176	0.953172	47	2.1	40.8		3.46801	1.17133	3.57699	-0.180027	0.235664	1.2763	62.933	2.8119	54.6312		2.77246	1.00475	1.01283	0.862761	6.06934	1.4536	2.81656	12.0981	29.5769	1.47224
2020	23.01	0.774469	2.08899	-0.095936	0.183	0.0359625	45	-6.1	41.8		30.8104	1.03701	2.79715	-0.128458	0.245037	0.0481538	60.255	-8.1679	55.9702		16.6239	1.00109	1.01034	0.916991	6.07025	0.745742	2.78611	0.0101414	30.1658	0.753453
2021	3.2	0.830061	1.61824	-0.138712	0.161	0.0841487	46	1.5	42.8		4.2848	1.11145	2.16682	-0.185735	0.215579	0.112675	61.594	2.0085	57.3092		3.29749	1.00318	1.00776	0.85677	6.06736	0.792283	2.80146	11.1798	30.7526	0.798433
2022	30.48	0.583157	1.60169	-0.208115	0.073	0.472823	36	2.6	43.8		40.8127	0.780847	2.14467	-0.278666	0.097747	0.63311	48.204	3.4814	58.6482		20.934	0.992604	1.00766	0.759376	6.05574	1.1194	2.63494	12.8653	31.3372	1.12797
2023	24.95	0.625424	1.62844	-0.235167	0.131	0.0742197	36	1.9	44.8		33.408	0.837442	2.18048	-0.314888	0.175409	0.0993802	48.204	2.5441	59.9872		17.7647	0.994691	1.00783	0.721651	6.0634	0.782831	2.63494	11.7917	31.9197	0.788958
2013	56.09	1.39116	0.405274	-0.123904	0.392	0.262962	39	7.2	18.3		75.1045	1.86276	0.542662	-0.165907	0.524888	0.352107	52.221	9.6408	24.5037		34.518	1.01884	0.993907	0.87759	6.09774	0.951732	2.6882	19.997	15.564	0.945933
2014	68.31	1.51208	0.33552	-0.35953	0.293	0.0347129	48	1	19.3		91.4671	2.02467	0.449261	-0.481411	0.392327	0.0464805	64.272	1.339	25.8427		40.573	1.02139	0.992031	0.549661	6.08473	0.744491	2.83143	10.4168	16.2281	0.738558
2015	55.3	1.38379	0.350386	-0.219578	0.407	0.178516	50	3.1	20.3		74.0467	1.85289	0.469167	-0.294015	0.544973	0.239033	66.95	4.1509	27.1817		34.1189	1.01867	0.992461	0.743418	6.09971	0.878716	2.86047	13.6344	16.8871	0.872092
2016	43.69	1.3179	0.309301	-0.184266	0.515	0.141482	49	3.4	21.3		58.5009	1.76466	0.414154	-0.246732	0.689585	0.189444	65.611	4.5526	28.5207		28.1238	1.01719	0.991225	0.792812	6.11386	0.845448	2.84606	14.0966	17.5412	0.838029
2017	63.56	1.26942	0.319097	-0.0658447	0.59	0.229633	25	4.2	22.3		85.1068	1.69976	0.427271	-0.088166	0.79001	0.307478	33.475	5.6238	29.8597		38.2447	1.01604	0.991533	0.959555	6.12367	0.923381	2.40536	15.332	18.1907	0.915563
2018	63.56	1.72724	0.471615	-0.203596	0.62	-0.415989	25	4.2	23.3		85.1068	2.31277	0.631493	-0.272615	0.83018	-0.557009	33.475	5.6238	31.1987		38.2447	1.02547	0.995414	0.765743	6.12759	0.070714	2.40536	15.332	18.8358	0.0703897
2019	65.79	1.29157	0.837212	-0.193846	0.57	0.124884	27	2.1	24.3		88.0928	1.72942	1.12103	-0.25956	0.76323	0.16722	36.153	2.8119	32.5377		39.3415	1.01657	1.00114	0.779323	6.12105	0.830285	2.45209	12.0981	19.4767	0.831234
2020	65.79	1.16034	0.692937	-0.171996	0.217	0.0482917	30	-6.1	25.3		88.0928	1.5537	0.927843	-0.230303	0.290563	0.0646626	40.17	-8.1679	33.8767		39.3415	1.01331	0.999251	0.80998	6.07474	0.757821	2.51753	0.0101414	20.1137	0.757254
2021	86.08	1.51818	0.705425	-0.0599964	0.453	0.0857092	31	1.5	26.3		115.261	2.03284	0.944564	-0.0803351	0.606567	0.114765	41.509	2.0085	35.2157		49.0433	1.02151	0.99943	0.967911	6.10574	0.793769	2.53826	11.1798	20.7468	0.793316
2022	86.08	1.34528	0.779932	-0.280345	0.04	0.101828	19	2.6	27.3		115.261	1.80133	1.04433	-0.375382	0.05356	0.136348	25.441	3.4814	36.5547		49.0433	1.01781	1.00043	0.658854	6.05139	0.808879	2.24586	12.8653	21.3763	0.809229
2023	4.51	1.5057	0.740906	-0.161199	0.123	0.0923701	18	1.9	28.3		6.03889	2.01613	0.992073	-0.215846	0.164697	0.123684	24.102	2.5441	37.8937		4.36903	1.02126	0.999921	0.825176	6.06234	0.800046	2.21571	11.7917	22.0022	0.799982
2013	47.77	1.14201	0.927082	-0.194978	0.027	0.139282	27	7.2	13.4		63.964	1.52916	1.24136	-0.261075	0.036153	0.186498	36.153	9.6408	17.9426		30.2599	1.01282	1.00216	0.777756	6.04967	0.843477	2.45209	19.997	12.224	0.845303
2014	47.77	1.14041	1.07254	-0.309952	-0.003	-0.00174137	36	1	14.4		63.964	1.527	1.43613	-0.415026	-0.004017	-0.00233169	48.204	1.339	19.2816		30.2599	1.01278	1.00363	0.617931	6.0457	0.707966	2.63494	10.4168	12.9185	0.710533
2015	47.77	1.31507	0.703578	-0.147521	0.001	0.0100579	51	3.1	15.4		63.964	1.76088	0.942091	-0.197531	0.001339	0.0134675	68.289	4.1509	20.6206		30.2599	1.01712	0.999404	0.844376	6.04622	0.719921	2.87467	13.6344	13.606	0.719492
2016	85.71	1.31709	0.514922	-0.0933068	0.007	0.0112194	26	3.4	16.4		114.766	1.76358	0.689481	-0.124938	0.009373	0.0150228	34.814	4.5526	21.9596		48.8704	1.01717	0.996289	0.920789	6.04702	0.721049	2.42906	14.0966	14.2868	0.718374
2017	85.71	1.21712	0.58724	-0.204157	-0.038	0.137846	26	4.2	17.4		114.766	1.62973	0.786314	-0.273366	-0.050882	0.184576	34.814	5.6238	23.2986		48.8704	1.01476	0.997599	0.764908	6.04107	0.842185	2.42906	15.332	14.9616	0.840162
2018	85.71	0.961104	1.1386	-0.372516	-0.025	0.388988	26	4.2	18.4		114.766	1.28692	1.52459	-0.498799	-0.033475	0.520855	34.814	5.6238	24.6376		48.8704	1.0076	1.00423	0.531848	6.04279	1.05451	2.42906	15.332	15.6306	1.05896
2019	33.34	0.943273	1.30969	-0.230144	-0.013	0.221585	28	2.1	19.4		44.6423	1.26304	1.75367	-0.308163	-0.017407	0.296702	37.492	2.8119	25.9766		22.5316	1.00703	1.00563	0.728625	6.04438	0.916431	2.47448	12.0981	16.2942	0.921594
2020	33.34	0.991119	1.25369	-0.298782	0.021	0.123993	43	-6.1	20.4		44.6423	1.32711	1.67869	-0.40007	0.028119	0.166026	57.577	-8.1679	27.3156		22.5316	1.00853	1.00519	0.633311	6.04887	0.82946	2.75462	0.0101414	16.9527	0.833768
2021	33.34	0.785313	1.9804	-0.454997	0.001	0.426855	34	1.5	21.4		44.6423	1.05153	2.65176	-0.60924	0.001339	0.571559	45.526	2.0085	28.6546		22.5316	1.00151	1.0098	0.419659	6.04622	1.08414	2.59756	11.1798	17.6063	1.09476
2022	33.34	0.75339	2.20891	-0.532929	0.045	0.263224	38	2.6	22.4		44.6423	1.00879	2.95773	-0.713592	0.060255	0.352457	50.882	3.4814	29.9936		22.5316	1.00026	1.0109	0.315114	6.05205	0.951984	2.6708	12.8653	18.2554	0.962363
2023	74.42	0.772604	2.034	-0.406278	0.04	0.136349	45	1.9	23.4		99.6484	1.03452	2.72353	-0.544007	0.05356	0.182571	60.255	2.5441	31.3326		43.5257	1.00102	1.01007	0.485735	6.05139	0.840822	2.78611	11.7917	18.9001	0.849289
2013	32.15	1.23446	0.382187	-0.327704	13.13	0.297363	30	7.2	26.4		43.0488	1.65294	0.511748	-0.438796	17.5811	0.398169	40.17	9.6408	35.3496		21.87	1.01519	0.993322	0.593409	7.59957	0.98048	2.51753	19.997	20.8099	0.973932
2014	31.51	1.15178	0.29643	-0.316829	3.732	0.124451	27	1	27.4		42.1919	1.54223	0.39692	-0.424234	4.99715	0.16664	36.153	1.339	36.6886		21.5123	1.01308	0.990802	0.608446	6.5224	0.829872	2.45209	10.4168	21.439	0.822239
2015	30.38	0.969739	0.302908	-0.295079	3.173	0.136957	27	3.1	28.4		40.6788	1.29848	0.405594	-0.395111	4.24865	0.183385	36.153	4.1509	38.0276		20.8777	1.00787	0.991017	0.638477	6.45312	0.841367	2.45209	13.6344	22.0646	0.833809
2016	30.12	0.974643	0.346267	-0.353953	3.456	0.222722	27	3.4	29.4		40.3307	1.30505	0.463652	-0.473943	4.62758	0.298225	36.153	4.5526	39.3666		20.7311	1.00802	0.992344	0.55735	6.48828	0.917399	2.45209	14.0966	22.6869	0.910375
2017	30.47	0.969852	0.415953	-0.307347	4.383	0.376982	27	4.2	30.4		40.7993	1.29863	0.55696	-0.411537	5.86884	0.504779	36.153	5.6238	40.7056		20.9284	1.00787	0.994165	0.621542	6.60222	1.04498	2.45209	15.332	23.3059	1.03889
2018	30.14	0.976732	0.453984	-0.299208	8.37	0.195558	30	4.2	31.4		40.3575	1.30784	0.607885	-0.400639	11.2074	0.261852	40.17	5.6238	42.0446		20.7423	1.00808	0.995035	0.632795	7.07294	0.893806	2.51753	15.332	23.9218	0.889368
2019	30.14	1.05814	0.322334	-0.412861	9.289	0.226454	27	2.1	32.4		40.3575	1.41685	0.431605	-0.55282	12.438	0.303222	36.153	2.8119	43.3836		20.7423	1.01051	0.991633	0.476785	7.17739	0.920618	2.45209	12.0981	24.5347	0.912915
2020	30.17	0.873656	0.356092	-0.488496	5.906	0.289425	22	-6.1	33.4		40.3976	1.16983	0.476808	-0.654096	7.90813	0.38754	29.458	-8.1679	44.7226		20.7592	1.00472	0.992621	0.37449	6.78559	0.973856	2.3297	0.0101414	25.1446	0.96667
2021	30.18	0.751215	0.34467	-0.509214	1.525	0.0650665	22	1.5	34.4		40.411	1.00588	0.461513	-0.681838	2.04197	0.0871241	29.458	2.0085	46.0616		20.7649	1.00018	0.992297	0.346776	6.24478	0.774025	2.3297	11.1798	25.7518	0.768063
2022	30.16	0.945319	0.270885	-0.484508	2.982	0.148789	22	2.6	35.4		40.3842	1.26578	0.362716	-0.648756	3.9929	0.199228	29.458	3.4814	47.4006		20.7536	1.0071	0.989909	0.379807	6.4293	0.852087	2.3297	12.8653	26.3563	0.843489
2023	30.16	1.03212	0.30667	-0.387209	5.636	0.190962	23	1.9	36.4		40.3842	1.382	0.410631	-0.518473	7.5466	0.255698	30.797	2.5441	48.7396		20.7536	1.00975	0.991138	0.511721	6.75342	0.889737	2.35574	11.7917	26.9581	0.881852
2013	93.84	1.33704	0.778916	-0.538619	-0.028	0.354998	41	1	20.7		125.652	1.7903	1.04297	-0.72121	-0.037492	0.475342	54.899	1.339	27.7173		52.6403	1.01763	1.00042	0.307573	6.04239	1.02739	2.72202	10.4168	17.1493	1.02783
2014	93.84	1.33704	0.778916	-0.538619	-0.028	0.354998	41	1	20.7		125.652	1.7903	1.04297	-0.72121	-0.037492	0.475342	54.899	1.339	27.7173		52.6403	1.01763	1.00042	0.307573	6.04239	1.02739	2.72202	10.4168	17.1493	1.02783
2015	93.84	2.11954	0.702076	-0.596821	0.126	-0.0948469	41	3.1	21.7		125.652	2.83807	0.94008	-0.799143	0.168714	-0.127	54.899	4.1509	29.0563		52.6403	1.03179	0.999383	0.230925	6.06274	0.608564	2.72202	13.6344	17.8015	0.608188
2016	93.84	1.95856	0.596153	-0.532182	0.064	0.120588	41	3.4	22.7		125.652	2.62251	0.798249	-0.712592	0.085696	0.161468	54.899	4.5526	30.3953		52.6403	1.02935	0.997749	0.316107	6.05456	0.826363	2.72202	14.0966	18.4492	0.824502
2017	93.84	2.13558	0.410194	-0.391816	0.11	0.0676687	41	4.2	23.7		125.652	2.85954	0.54925	-0.524641	0.14729	0.0906084	54.899	5.6238	31.7343		52.6403	1.03202	0.994025	0.505498	6.06063	0.776538	2.72202	15.332	19.0927	0.771898
2018	93.84	1.6074	0.158554	-0.333362	0.107	0.339025	41	4.2	24.7		125.652	2.15231	0.212304	-0.446372	0.143273	0.453955	54.899	5.6238	33.0733		52.6403	1.02326	0.984622	0.585591	6.06024	1.01457	2.72202	15.332	19.732	0.99897
2019	81.06	1.44609	0.155898	-0.291958	0.123	0.318139	41	2.1	25.7		108.539	1.93631	0.208747	-0.390931	0.164697	0.425988	54.899	2.8119	34.4123		46.6854	1.02002	0.984454	0.642819	6.06234	0.997558	2.72202	12.0981	20.3674	0.98205
2020	78.05	1.27131	0.185782	-0.419296	0.128	0.0737322	36	-6.1	26.7		104.509	1.70228	0.248763	-0.561437	0.171392	0.0987275	48.204	-8.1679	35.7513		45.2591	1.01609	0.986185	0.468048	6.063	0.782332	2.63494	0.0101414	20.999	0.771524
2021	79.62	1.34198	0.174432	-0.452887	0.126	0.0182488	41	1.5	27.7		106.611	1.79691	0.233564	-0.606416	0.168714	0.0244351	54.899	2.0085	37.0903		46.0043	1.01774	0.985564	0.422485	6.06274	0.728095	2.72202	11.1798	21.6271	0.717584
2022	91.17	1.48147	0.164867	-0.455476	0.11	0.0458735	46	2.6	28.7		122.077	1.98369	0.220757	-0.609882	0.14729	0.0614247	61.594	3.4814	38.4293		51.4089	1.02076	0.985009	0.418952	6.06063	0.755415	2.80146	12.8653	22.2516	0.744091
2023	85.8	1.44765	0.149453	-0.453876	0.047	0.0305667	46	1.9	29.7		114.886	1.9384	0.200118	-0.607739	0.062933	0.0409288	61.594	2.5441	39.7683		48.9125	1.02005	0.984039	0.421172	6.05231	0.740358	2.80146	11.7917	22.8729	0.728541
2013	78.55	1.35087	0.484812	-0.172504	0.352	0.267773	50	7.2	16.9		105.178	1.80882	0.649163	-0.230983	0.471328	0.358548	66.95	9.6408	22.6291		45.4967	1.01794	0.995689	0.809247	6.09248	0.955756	2.86047	19.997	14.625	0.951636
2014	78.55	1.29666	0.797818	-0.259317	0.333	0.131314	50	1	17.9		105.178	1.73623	1.06828	-0.347226	0.445887	0.175829	66.95	1.339	23.9681		45.4967	1.01669	1.00066	0.688084	6.08999	0.83618	2.86047	10.4168	15.2968	0.836732
2015	5.81	0.923465	1.10456	-0.116487	0.586	0.608335	50	3.1	18.9		7.77959	1.23652	1.47901	-0.155976	0.784654	0.814561	66.95	4.1509	25.3071		5.37756	1.00639	1.00392	0.88801	6.12315	1.21957	2.86047	13.6344	15.9631	1.22436
2016	35.42	0.823554	1.09335	-0.0742627	0.458	0.157431	50	3.4	19.9		47.4274	1.10274	1.464	-0.0994377	0.613262	0.2108	66.95	4.5526	26.6461		23.6779	1.00294	1.00382	0.947715	6.1064	0.859903	2.86047	14.0966	16.6241	0.863187
2017	35.42	1.2002	1.66141	-0.173861	-0.954	-0.000951778	50	4.2	20.9		47.4274	1.60706	2.22463	-0.2328	-1.27741	-0.00127443	66.95	5.6238	27.9851		23.6779	1.01433	1.00803	0.807362	5.91868	0.708727	2.86047	15.332	17.2801	0.714416
2018	35.42	1.33468	0.779538	-0.0728208	0.52	-0.0498972	60	4.2	21.9		47.4274	1.78714	1.0438	-0.0975071	0.69628	-0.0668123	80.34	5.6238	29.3241		23.6779	1.01757	1.00043	0.949723	6.11452	0.657751	2.99387	15.332	17.9314	0.658033
2019	53.43	1.26038	0.612287	-0.152995	0.431	0.144541	52	2.1	22.9		71.5428	1.68765	0.819852	-0.204861	0.577109	0.19354	69.628	2.8119	30.6631		33.1699	1.01582	0.998016	0.836609	6.10285	0.84823	2.88866	12.0981	18.5783	0.846547
2020	75.99	1.23768	0.740528	-0.142765	0.485	0.12488	52	-6.1	23.9		101.751	1.65726	0.991567	-0.191163	0.649415	0.167214	69.628	-8.1679	32.0021		44.2772	1.01527	0.999916	0.850992	6.10993	0.830285	2.88866	0.0101414	19.2209	0.830215
2021	83.37	1.19334	0.944533	-0.338858	0.221	0.0785673	43	1.5	24.9		111.632	1.59788	1.26473	-0.45373	0.295919	0.105202	57.577	2.0085	33.3411		47.7736	1.01416	1.00235	0.578086	6.07526	0.786962	2.75462	11.1798	19.8594	0.788812
2022	83.37	0.858448	0.721274	-0.322031	-0.072	0.228936	45	2.6	25.9		111.632	1.14946	0.965785	-0.4312	-0.096408	0.306545	60.255	3.4814	34.6801		47.7736	1.00419	0.999652	0.601234	6.03657	0.922739	2.78611	12.8653	20.494	0.922418
2023	83.37	0.864438	0.637911	-0.181796	-0.259	0.0285618	44	1.9	26.9		111.632	1.15748	0.854163	-0.243425	-0.346801	0.0382442	58.916	2.5441	36.0191		47.7736	1.0044	0.998425	0.796265	6.01175	0.73836	2.7705	11.7917	21.1249	0.737198
2013	20.93	1.88795	1.60593	-0.270716	0.143	0.0237422	28	7.2	51		28.0253	2.52796	2.15034	-0.362489	0.191477	0.0317908	37.492	9.6408	68.289		15.3812	1.02821	1.00769	0.672216	6.06498	0.733611	2.47448	19.997	35.4883	0.739249
2014	20.93	1.9306	1.52689	-0.318893	-0.069	0.100886	28	1	52		28.0253	2.58508	2.04451	-0.426998	-0.092391	0.135087	37.492	1.339	69.628		15.3812	1.0289	1.00718	0.60556	6.03696	0.80804	2.47448	10.4168	36.0574	0.81384
2015	19.59	1.97965	1.36123	-0.284705	0.408	0.0802583	19	3.1	53		26.231	2.65075	1.82268	-0.38122	0.546312	0.107466	25.441	4.1509	70.967		14.5689	1.02968	1.00602	0.652851	6.09984	0.788596	2.24586	13.6344	36.6247	0.793345
[truncated: 12 more rows]

## Sheet: 5.Property
YEAR	Y	X1	X2	X3	X7	X8	X10	X11	X12		Y	X1	X2	X3	X7	X8	X10	X11	X12		Y	X1	X2	X3	X7	X8	X10	X11	X12	INT
[truncated: 897 more rows]

[truncated: 3 more sheets: 6.Resources, 7.Services, 8.Technology]
